# Supplementary material for: Investigation of physiological and molecular mechanisms conferring diurnal variation in auxinic herbicide efficacy
Source: PLoS One. 2020 Aug 28;15(8):e0238144. doi: 10.1371/journal.pone.0238144 (PMC7454982; doi:10.1371/journal.pone.0238144)
Supplement: S1 Data — (ZIP) [file pone.0238144.s013.zip]

Archive with 50 entries (46 files):
- Data/
- Data/Ethylene Experiments/
- Data/Ethylene Experiments/.RData
- Data/Ethylene Experiments/.Rhistory
- Data/Ethylene Experiments/2,4-D summary.docx
- Data/Ethylene Experiments/24D anova.jmp
- Data/Ethylene Experiments/24d CSV.csv
- Data/Ethylene Experiments/24D graphs.JNB
- Data/Ethylene Experiments/24D JMP.jmp
- Data/Ethylene Experiments/24d run 1 regression CSV.csv
- Data/Ethylene Experiments/24d study 2 regression CSV.csv
- Data/Ethylene Experiments/Dicamba JMP.jmp
- Data/Ethylene Experiments/Final Analyses.docx
- Data/Ethylene Experiments/New Microsoft Excel Worksheet.xlsx
- Data/Ethylene Experiments/R script.R
- Data/Ethylene Experiments/Raw data.xlsx
- Data/qPCR Experiments/
- Data/qPCR Experiments/ACS1 Anova.xlsx
- Data/qPCR Experiments/ACS1 final raw data.xlsx
- Data/qPCR Experiments/ACS1 study 1 GOI raw data.xlsx
- Data/qPCR Experiments/ACS1 study 1 ref raw data.xlsx
- Data/qPCR Experiments/ACS1 study 2 GOI raw data.xlsx
- Data/qPCR Experiments/ACS1 study 2 ref raw data.xlsx
- Data/qPCR Experiments/Final p values and means.xlsx
- Data/qPCR Experiments/NCED and ACS.jmp
- Data/qPCR Experiments/NCED anova CSV.csv
- Data/qPCR Experiments/NCED study 1 final raw data.xlsx
- Data/qPCR Experiments/NCED study 2 final raw data.xlsx
- Data/qPCR Experiments/NCED1 study 1 new cDNA excel.txt
- Data/qPCR Experiments/NCED1 Study 1.txt
- Data/qPCR Experiments/NCED3-D1_NCED3F1R1.txt
- Data/qPCR Experiments/Palmer ACS1_sequences Illinois.fa.txt
- Data/Translocation Experiments/
- Data/Translocation Experiments/14C JMP.jmp
- Data/Translocation Experiments/24d NPA CSV.csv
- Data/Translocation Experiments/24d TIBA CSV.csv
- Data/Translocation Experiments/24d Verapamil CSV.csv
- Data/Translocation Experiments/dicamba NPA study 1 CSV.csv
- Data/Translocation Experiments/dicamba NPA study 2 CSV.csv
- Data/Translocation Experiments/dicamba TIBA CSV.csv
- Data/Translocation Experiments/dicamba TIBA study 1 CSV.csv
- Data/Translocation Experiments/dicamba TIBA study 2 CSV.csv
- Data/Translocation Experiments/dicamba verapamil CSV.csv
- Data/Translocation Experiments/dicamba verapamil study 1 CSV.csv
- Data/Translocation Experiments/dicamba verapamil study 2 CSV.csv
- Data/Translocation Experiments/Dose Response Analyses.xlsx
- Data/Translocation Experiments/Final Analyses.xlsx
- Data/Translocation Experiments/Font sizes.txt
- Data/Translocation Experiments/New Microsoft Excel Worksheet.xlsx
- Data/Translocation Experiments/Script for dose response and trans.R
