# Supplementary material for: Investigation of physiological and molecular mechanisms conferring diurnal variation in auxinic herbicide efficacy
Source: PLoS One. 2020 Aug 28;15(8):e0238144. doi: 10.1371/journal.pone.0238144 (PMC7454982; doi:10.1371/journal.pone.0238144)
Supplement: S1 Data — (ZIP) [file pone.0238144.s013.zip › Data/Ethylene Experiments/24d CSV.csv]

Plant number	Treatment	Study	14 HAT	20 HAT	28 HAT	36 HAT
1	two	one	0	0	8.409166104	0
2	two	one	0	6.354118037	13.23744109	8.984530774
3	two	one	0	0	0	0
4	two	one	0	0	13.38842397	0
5	eight	one	0	0	0	10.67210382
6	eight	one	0	0	0	0
7	eight	one	0	0	0	9.081506536
8	eight	one	0	0	8.815984268	9.016690974
9	eightTIBA	one	0	0	0	0
10	eightTIBA	one	0	0	9.667625124	11.24514274
11	eightTIBA	one	0	0	0	12.43362892
12	eightTIBA	one	0	0	0	13.42260151
13	eightNPA	one	0	0	0	11.98646638
14	eightNPA	one	0	0	0	0
15	eightNPA	one	0	0	0	11.03486864
16	eightNPA	one	0	0	0	13.17682755
17	eightVERAP	one	0	0	9.119466957	16.20806568
18	eightVERAP	one	0	0	16.92889861	19.28600524
19	eightVERAP	one	0	0	0	0
20	eightVERAP	one	11.83100585	11.41978255	13.36374723	20.09285574
21	Untreated	one	0	0	0	.
22	Untreated	one	0	0	0	.
23	Untreated	one	0	0	0	.
24	Untreated	one	0	0	0	.
1	two	two	12.11991207	14.80030008	17.93068022	.
2	two	two	7.305125886	10.61809472	10.07254596	.
3	two	two	0	0	11.40324144	.
4	two	two	9.880740653	12.2530077	20.07766272	.
5	eight	two	13.62600523	19.24369312	23.21656248	.
6	eight	two	6.400572284	7.325781035	14.1680225	15.43749497
7	eight	two	0	0	0	.
8	eight	two	10.26921243	0	12.22069795	9.938452169
9	eightTIBA	two	16.49914719	20.5868433	28.62128047	.
10	eightTIBA	two	14.61529401	14.44798154	20.66244488	17.029374
11	eightTIBA	two	10.81005326	11.99642962	23.83053376	25.87703297
12	eightTIBA	two	0	14.82009031	14.39005325	17.12386028
13	eightNPA	two	14.61847424	14.50681867	17.93623996	17.33010968
14	eightNPA	two	6.515469525	6.467617135	10.04059559	.
15	eightNPA	two	6.551187662	8.896484264	13.1782643	10.91903363
16	eightNPA	two	8.824071227	12.89102834	13.85562715	12.26534263
17	eightVERAP	two	9.861381373	11.19140052	14.00257735	12.56676123
18	eightVERAP	two	0	0	.	13.26694108
19	eightVERAP	two	9.732997211	16.54157403	22.95885333	21.55018227
20	eightVERAP	two	6.853608375	9.750625897	13.25643696	15.67061822
21	Untreated	two	0	0	-0.248371568	.
22	Untreated	two	0	0	-0.327701887	.
23	Untreated	two	0	0	-0.248371568	.
24	Untreated	two	0	0	-0.109544249	.
