# Supplementary material for: Investigation of physiological and molecular mechanisms conferring diurnal variation in auxinic herbicide efficacy
Source: PLoS One. 2020 Aug 28;15(8):e0238144. doi: 10.1371/journal.pone.0238144 (PMC7454982; doi:10.1371/journal.pone.0238144)
Supplement: S1 Data — (ZIP) [file pone.0238144.s013.zip › Data/Ethylene Experiments/24d run 1 regression CSV.csv]

Treatment	time.h	microliters
two	0	0
two	0	0
two	0	0
two	0	0
eight	0	0
eight	0	0
eight	0	0
eight	0	0
eightTIBA	0	0
eightTIBA	0	0
eightTIBA	0	0
eightTIBA	0	0
eightVERAP	0	0
eightVERAP	0	0
eightVERAP	0	0
eightVERAP	0	0
two	14	0
two	14	0
two	14	0
two	14	0
eight	14	0
eight	14	0
eight	14	0
eight	14	0
eightTIBA	14	0
eightTIBA	14	0
eightTIBA	14	0
eightTIBA	14	0
eightVERAP	14	0
eightVERAP	14	0
eightVERAP	14	0
eightVERAP	14	11.83100585
two	20	0
two	20	6.354118037
two	20	0
two	20	0
eight	20	0
eight	20	0
eight	20	0
eight	20	0
eightTIBA	20	0
eightTIBA	20	0
eightTIBA	20	0
eightTIBA	20	0
eightVERAP	20	0
eightVERAP	20	0
eightVERAP	20	0
eightVERAP	20	11.41978255
two	28	8.409166104
two	28	13.23744109
two	28	0
two	28	13.38842397
eight	28	0
eight	28	0
eight	28	0
eight	28	8.815984268
eightTIBA	28	0
eightTIBA	28	9.667625124
eightTIBA	28	0
eightTIBA	28	0
eightVERAP	28	9.119466957
eightVERAP	28	16.92889861
eightVERAP	28	0
eightVERAP	28	13.36374723
