# Supplementary material for: Investigation of physiological and molecular mechanisms conferring diurnal variation in auxinic herbicide efficacy
Source: PLoS One. 2020 Aug 28;15(8):e0238144. doi: 10.1371/journal.pone.0238144 (PMC7454982; doi:10.1371/journal.pone.0238144)
Supplement: S1 Data — (ZIP) [file pone.0238144.s013.zip › Data/Ethylene Experiments/24d study 2 regression CSV.csv]

Treatment	time.h	microliters
two	14	12.11991207
two	14	7.305125886
two	14	0
two	14	9.880740653
eight	14	13.62600523
eight	14	6.400572284
eight	14	0
eight	14	10.26921243
eightTIBA	14	16.49914719
eightTIBA	14	14.61529401
eightTIBA	14	10.81005326
eightTIBA	14	0
eightNPA	14	14.61847424
eightNPA	14	6.515469525
eightNPA	14	6.551187662
eightNPA	14	8.824071227
eightVERAP	14	9.861381373
eightVERAP	14	0
eightVERAP	14	9.732997211
eightVERAP	14	6.853608375
two	20	14.80030008
two	20	10.61809472
two	20	0
two	20	12.2530077
eight	20	19.24369312
eight	20	7.325781035
eight	20	0
eight	20	0
eightTIBA	20	20.5868433
eightTIBA	20	14.44798154
eightTIBA	20	11.99642962
eightTIBA	20	14.82009031
eightNPA	20	14.50681867
eightNPA	20	6.467617135
eightNPA	20	8.896484264
eightNPA	20	12.89102834
eightVERAP	20	11.19140052
eightVERAP	20	0
eightVERAP	20	16.54157403
eightVERAP	20	9.750625897
two	28	17.93068022
two	28	10.07254596
two	28	11.40324144
two	28	20.07766272
eight	28	23.21656248
eight	28	14.1680225
eight	28	0
eight	28	12.22069795
eightTIBA	28	28.62128047
eightTIBA	28	20.66244488
eightTIBA	28	23.83053376
eightTIBA	28	14.39005325
eightNPA	28	17.93623996
eightNPA	28	10.04059559
eightNPA	28	13.1782643
eightNPA	28	13.85562715
eightVERAP	28	14.00257735
eightVERAP	28	NA
eightVERAP	28	22.95885333
eightVERAP	28	13.25643696
