# Supplementary material for: Investigation of physiological and molecular mechanisms conferring diurnal variation in auxinic herbicide efficacy
Source: PLoS One. 2020 Aug 28;15(8):e0238144. doi: 10.1371/journal.pone.0238144 (PMC7454982; doi:10.1371/journal.pone.0238144)
Supplement: S1 Data — (ZIP) [file pone.0238144.s013.zip › Data/Ethylene Experiments/New Microsoft Excel Worksheet.xlsx]

## Sheet: Sheet1
Treatment	time.h	uL kg FW h
two	14	0
two	14	0
two	14	0
two	14	0
eight	14	0
eight	14	0
eight	14	0
eight	14	0
eightTIBA	14	0
eightTIBA	14	0
eightTIBA	14	0
eightTIBA	14	0
eightNPA	14	0
eightNPA	14	0
eightNPA	14	0
eightNPA	14	0
eightVERAP	14	0
eightVERAP	14	0
eightVERAP	14	0
eightVERAP	14	11.831
two		0
two		6.35412
two		0
two		0
eight		0
eight		0
eight		0
eight		0
eightTIBA		0
eightTIBA		0
eightTIBA		0
eightTIBA		0
eightNPA		0
eightNPA		0
eightNPA		0
eightNPA		0
eightVERAP		0
eightVERAP		0
eightVERAP		0
eightVERAP		11.4198
