# Supplementary material for: Investigation of physiological and molecular mechanisms conferring diurnal variation in auxinic herbicide efficacy
Source: PLoS One. 2020 Aug 28;15(8):e0238144. doi: 10.1371/journal.pone.0238144 (PMC7454982; doi:10.1371/journal.pone.0238144)
Supplement: S1 Data — (ZIP) [file pone.0238144.s013.zip › Data/Ethylene Experiments/R script.R]

library (drc)
library (qpcR)

ethylenedata <- read.csv("24d run 1 regression CSV.csv")
na.omit(ethylenedata)->ethylenedata
all(is.na("microliters"), data=ethylenedata)

#Cubic and Linear
ethylene.cubic<-lm(microliters ~ time.h-1 +(time.h-1)^2 + (time.h-1)^3, subset="eight", data=ethylenedata)
print(ethylenedata)
summary.lm(ethylene.cubic)
anova(ethylene.cubic)
ethylene.lin<-lm(microliters ~ time.h-1, Treatment, data=ethylenedata)
summary.lm(ethylene.lin)


#Create the models
#rectangular hyperbolic
ethylene.MM3 <- drm(microliters ~ time.h, Treatment, data=ethylenedata, fct=MM.3())
plot(ethylene.MM3)
summary(ethylene.MM3)
Rsq(ethylene.MM3)
#asymptotic regression
ethylene.AR3 <- drm(microliters ~ time.h, Treatment, data=ethylenedata, fct=AR.3())
plot(ethylene.AR3)
summary(ethylene.AR3)
Rsq(ethylene.AR3)
#Gompertz
ethylene.G3 <- drm(microliters ~ time.h, Treatment, data=ethylenedata, fct=G.3())
plot(ethylene.G3)
summary(ethylene.G3)
Rsq(ethylene.G3)
#5 parameter Log
ethylene.L5 <- drm(microliters ~ time.h, Treatment, data=ethylenedata, fct=L.5())
plot(ethylene.L5)
summary(ethylene.L5)
Rsq(ethylene.L5)
EDcomp(ethylene.W3, c(10, 50, 50), interval="delta")

#Compare Models Using AICc
data.frame(AICc(ethylene.MM3), AICc(ethylene.AR3), AICc(ethylene.G3), AICc(ethylene.L5))->AICc.table
colnames(AICc.table)<-c("hyperbolic","asymptotic","Gompertz", "Log")
AICc.table

#Lack of Fit Test
modelFit(ethylene.AR3)
mselect(ethylene.MM3, list(AR.3(), G.3(), W1.3()), linreg=TRUE)

#Construct separate "items" for each curve, so that they can be compared overall
#using an approximate F-test
ethylenedata.AR3.two<-drm(microliters~time.h, data=subset(ethylenedata, Treatment
                                                          =="two"), fct = AR.3())
summary(ethylenedata.MM3.two)
ethylenedata.AR3.eight<-drm(microliters~time.h, data=subset(ethylenedata, Treatment
                                                          =="eight"), fct = AR.3())
ethylenedata.AR3.eightTIBA<-drm(microliters~time.h, data=subset(ethylenedata, Treatment
                                                          =="eightTIBA"), fct = AR.3())
ethylenedata.AR3.eightNPA<-drm(microliters~time.h, data=subset(ethylenedata, Treatment
                                                          =="eightNPA"), fct = AR.3())
ethylenedata.AR3.eightVERAP<-drm(microliters~time.h, data=subset(ethylenedata, Treatment
                                                          =="eightVERAP"), fct = AR.3())
anova(ethylenedata.AR3.eightTIBA, ethylenedata.AR3.eight)
compParm(ethylene.AR3,"c","-")
compParm(ethylene.AR3,"d","-")
compParm(ethylene.AR3,"e","-")
