# Supplementary material for: Investigation of physiological and molecular mechanisms conferring diurnal variation in auxinic herbicide efficacy
Source: PLoS One. 2020 Aug 28;15(8):e0238144. doi: 10.1371/journal.pone.0238144 (PMC7454982; doi:10.1371/journal.pone.0238144)
Supplement: S1 Data — (ZIP) [file pone.0238144.s013.zip › Data/Ethylene Experiments/Raw data.xlsx]

## Sheet: 2,4-D
Plant	Plant	Study	Treatment	Hours After Treatment	Area	g FW	Incubation Time (hours)	nL/L (ppb) uncorrected	Headspace Volume (L)	nL/L corrected for headspace volume	uL per kg FW per h	Avg uL per kg FW per h
1	1	1	two	14	0	2.5	3	0	0	0	0
2	2	1	two	14	0	3.5	3	0	0	0	0
3	3	1	two	14	0	2.2	3	0	0	0	0
4	4	1	two	14	0	2	3	0	0	0	0
5	5	1	eight	14	0	2.3	3	0	0	0	0
6	6	1	eight	14	0	1.3	3	0	0	0	0
7	7	1	eight	14	0	2.4	3	0	0	0	0
8	8	1	eight	14	0	3	3	0	0	0	0
9	9	1	eightTIBA	14	0	2.4	3	0	0	0	0
10	10	1	eightTIBA	14	0	3.6	3	0	0	0	0
11	11	1	eightTIBA	14	0	2.5	3	0	0	0	0
12	12	1	eightTIBA	14	0	1.7	3	0	0	0	0
13	13	1	eightNPA	14	0	2.5	3	0	0	0	0
14	14	1	eightNPA	14	0	2.6	3	0	0	0	0
15	15	1	eightNPA	14	0	3.7	3	0	0	0	0
16	16	1	eightNPA	14	0	2.3	3	0	0	0	0
17	17	1	eightVERAP	14	0	2.9	3	0	0	0	0
18	18	1	eightVERAP	14	0	2.7	3	0	0	0	0
19	19	1	eightVERAP	14	0	1.9	3	0	0	0	0
20	20	1	eightVERAP	14	326	2.3	3	76.1434	1.76541	81.6339	11.831
21	21	1	Untreated	14	0	2.6	3	0	0	0	0
22	22	1	Untreated	14	0	2.8	3	0	0	0	0
23	23	1	Untreated	14	0	1.9	3	0	0	0	0
24	24	1	Untreated	14	0	2.6	3	0	0	0	0
1	1	1	two	20	0	2.5	3	0	0	0	0
2	2	1	two	20	268	3.5	3	62.1886	1.76421	66.7182	6.35412
3	3	1	two	20	0	2.2	3	0	0	0	0
4	4	1	two	20	0	2	3	0	0	0	0
5	5	1	eight	20	0	2.3	3	0	0	0	0
6	6	1	eight	20	0	1.3	3	0	0	0	0
7	7	1	eight	20	0	2.4	3	0	0	0	0
8	8	1	eight	20	0	3	3	0	0	0	0
9	9	1	eightTIBA	20	0	2.4	3	0	0	0	0
10	10	1	eightTIBA	20	0	3.6	3	0	0	0	0
11	11	1	eightTIBA	20	0	2.5	3	0	0	0	0
12	12	1	eightTIBA	20	0	1.7	3	0	0	0	0
13	13	1	eightNPA	20	0	2.5	3	0	0	0	0
14	14	1	eightNPA	20	0	2.6	3	0	0	0	0
15	15	1	eightNPA	20	0	3.7	3	0	0	0	0
16	16	1	eightNPA	20	0	2.3	3	0	0	0	0
17	17	1	eightVERAP	20	0	2.9	3	0	0	0	0
18	18	1	eightVERAP	20	0	2.7	3	0	0	0	0
19	19	1	eightVERAP	20	0	1.9	3	0	0	0	0
20	20	1	eightVERAP	20	315	2.3	3	73.4968	1.76541	78.7965	11.4198
21	21	1	Untreated	20	0	2.6	3	0	0	0	0
22	22	1	Untreated	20	0	2.8	3	0	0	0	0
23	23	1	Untreated	20	0	1.9	3	0	0	0	0
24	24	1	Untreated	20	0	2.6	3	0	0	0	0
1	1	1	two	28	254	2.5	3	58.8202	1.76521	63.0687	8.40917
2	2	1	two	28	548	3.5	3	129.557	1.76421	138.993	13.2374
3	3	1	two	28	0	2.2	3	0	0	0	0
4	4	1	two	28	321	2	3	74.9404	1.76571	80.3305	13.3884
5	5	1	eight	28	0	2.3	3	0	0	0	0
6	6	1	eight	28	0	1.3	3	0	0	0	0
7	7	1	eight	28	0	2.4	3	0	0	0	0
8	8	1	eight	28	317	3	3	73.978	1.76471	79.3439	8.81598
9	9	1	eightTIBA	28	0	2.4	3	0	0	0	0
10	10	1	eightTIBA	28	414	3.6	3	97.3162	1.76411	104.41	9.66763
11	11	1	eightTIBA	28	0	2.5	3	0	0	0	0
12	12	1	eightTIBA	28	0	1.7	3	0	0	0	0
13	13	1	eightNPA	28	0	2.5	3	0	0	0	0
14	14	1	eightNPA	28	0	2.6	3	0	0	0	0
15	15	1	eightNPA	28	0	3.7	3	0	0	0	0
16	16	1	eightNPA	28	0	2.3	3	0	0	0	0
17	17	1	eightVERAP	28	317	2.9	3	73.978	1.76481	79.3394	9.11947
18	18	1	eightVERAP	28	541	2.7	3	127.872	1.76501	137.124	16.9289
19	19	1	eightVERAP	28	0	1.9	3	0	0	0	0
20	20	1	eightVERAP	28	367	2.3	3	86.008	1.76541	92.2099	13.3637
21	21	1	Untreated	28	0	2.6	3	0	0	0	0
22	22	1	Untreated	28	0	2.8	3	0	0	0	0
23	23	1	Untreated	28	0	1.9	3	0	0	0	0
24	24	1	Untreated	28	0	2.6	3	0	0	0	0
1	1	1	two	36	0	2.5	3	0	0	0	0
2	2	1	two	36	375	3.5	3	87.9328	1.76421	94.3376	8.98453
3	3	1	two	36	0	2.2	3	0	0	0	0
4	4	1	two	36	0	2	3	0	0	0	0
5	5	1	eight	36	295	2.3	3	68.6848	1.76541	73.6375	10.6721
6	6	1	eight	36	0	1.3	3	0	0	0	0
7	7	1	eight	36	263	2.4	3	60.9856	1.76531	65.3868	9.08151
8	8	1	eight	36	324	3	3	75.6622	1.76471	81.1502	9.01669
9	9	1	eightTIBA	36	0	2.4	3	0	0	0	0
10	10	1	eightTIBA	36	480	3.6	3	113.196	1.76411	121.448	11.2451
11	11	1	eightTIBA	36	371	2.5	3	86.9704	1.76521	93.2522	12.4336
12	12	1	eightTIBA	36	275	1.7	3	63.8728	1.76601	68.4553	13.4226
13	13	1	eightNPA	36	358	2.5	3	83.8426	1.76521	89.8985	11.9865
14	14	1	eightNPA	36	0	2.6	3	0	0	0	0
15	15	1	eightNPA	36	484	3.7	3	114.158	1.76401	122.487	11.0349
16	16	1	eightNPA	36	362	2.3	3	84.805	1.76541	90.9201	13.1768
17	17	1	eightVERAP	36	556	2.9	3	131.481	1.76481	141.01	16.2081
18	18	1	eightVERAP	36	615	2.7	3	145.677	1.76501	156.217	19.286
19	19	1	eightVERAP	36	0	1.9	3	0	0	0	0
20	20	1	eightVERAP	36	547	2.3	3	129.316	1.76541	138.641	20.0929
21	21	1	Untreated	36	.	2.6	3	.	.	.	.
22	22	1	Untreated	36	.	2.8	3	.	.	.	.
23	23	1	Untreated	36	.	1.9	3	.	.	.	.
24	24	1	Untreated	36	.	2.6	3	.	.	.	.
	1	2	two	14	629	4.4	3	149.045	1.76331	159.983	12.1199
	2	2	two	14	746	8.7	3	177.195	1.75901	190.664	7.30513
	3	2	two	14	0	2.9	3	0	1.76481	0	0
	4	2	two	14	526	4.5	3	124.263	1.76321	133.39	9.88074
	5	2	eight	14	548	3.4	3	129.557	1.76431	138.985	13.626
	6	2	eight	14	307	4	3	71.572	1.76371	76.8069	6.40057
	7	2	eight	14	0	2.8	3	0	1.76491	0	0
	8	2	eight	14	320	2.6	3	74.6998	1.76511	80.0999	10.2692
	9	2	eightTIBA	14	1063	5.5	3	253.466	1.76221	272.236	16.4991
	10	2	eightTIBA	14	621	3.6	3	147.12	1.76411	157.845	14.6153
	11	2	eightTIBA	14	374	2.9	3	87.6922	1.76481	94.0475	10.8101
	12	2	eightTIBA	14	0	2.8	3	0	1.76491	0	0
	13	2	eightNPA	14	926	5.4	3	220.503	1.76231	236.819	14.6185
	14	2	eightNPA	14	418	5.4	3	98.2786	1.76231	105.551	6.51547
	15	2	eightNPA	14	314	4	3	73.2562	1.76371	78.6143	6.55119
	16	2	eightNPA	14	348	3.3	3	81.4366	1.76441	87.3583	8.82407
	17	2	eightVERAP	14	662	5.7	3	156.985	1.76201	168.63	9.86138
	18	2	eightVERAP	14	0	2.2	3	0	1.76551	0	0
	19	2	eightVERAP	14	507	4.4	3	119.692	1.76331	128.476	9.733
	20	2	eightVERAP	14	336	4.1	3	78.5494	1.76361	84.2994	6.85361
	21	2	Untreated	14	0	3.3	3	0	1.76441	0	0
	22	2	Untreated	14	0	2.5	3	0	1.76521	0	0
	23	2	Untreated	14	0	3.3	3	0	1.76441	0	0
	24	2	Untreated	14	0	7.5	3	0	1.76021	0	0
	1	2	two	20	766	4.4	3	182.007	1.76331	195.364	14.8003
	2	2	two	20	1080	8.7	3	257.556	1.75901	277.132	10.6181
	3	2	two	20	0	2.9	3	0	1.76481	0	0
	4	2	two	20	650	4.5	3	154.098	1.76321	165.416	12.253
	5	2	eight	20	770	3.4	3	182.97	1.76431	196.286	19.2437
	6	2	eight	20	350	4	3	81.9178	1.76371	87.9094	7.32578
	7	2	eight	20	0	2.8	3	0	1.76491	0	0
	8	2	eight	20	0	2.6	3	0	1.76511	0	0
	9	2	eightTIBA	20	1324	5.5	3	316.262	1.76221	339.683	20.5868
	10	2	eightTIBA	20	614	3.6	3	145.436	1.76411	156.038	14.448
	11	2	eightTIBA	20	414	2.9	3	97.3162	1.76481	104.369	11.9964
	12	2	eightTIBA	20	492	2.8	3	116.083	1.76491	124.489	14.8201
	13	2	eightNPA	20	919	5.4	3	218.819	1.76231	235.01	14.5068
	14	2	eightNPA	20	415	5.4	3	97.5568	1.76231	104.775	6.46762
	15	2	eightNPA	20	423	4	3	99.4816	1.76371	106.758	8.89648
	16	2	eightNPA	20	504	3.3	3	118.97	1.76441	127.621	12.891
	17	2	eightVERAP	20	750	5.7	3	178.158	1.76201	191.373	11.1914
	18	2	eightVERAP	20	0	2.2	3	0	1.76551	0	0
	19	2	eightVERAP	20	855	4.4	3	203.421	1.76331	218.349	16.5416
	20	2	eightVERAP	20	474	4.1	3	111.752	1.76361	119.933	9.75063
	21	2	Untreated	20	0	3.3	3	0	1.76441	0	0
	22	2	Untreated	20	0	2.5	3	0	1.76521	0	0
	23	2	Untreated	20	0	3.3	3	0	1.76441	0	0
	24	2	Untreated	20	0	7.5	3	0	1.76021	0	0
	1	2	two	28	926	4.4	3	220.503	1.76331	236.685	17.9307
	2	2	two	28	1025	8.7	3	244.323	1.75901	262.893	10.0725
	3	2	two	28	394	2.9	3	92.5042	1.76481	99.2082	11.4032
	4	2	two	28	1059	4.5	3	252.503	1.76321	271.048	20.0777
	5	2	eight	28	927	3.4	3	220.744	1.76431	236.809	23.2166
	6	2	eight	28	668	4	3	158.429	1.76371	170.016	14.168
	7	2	eight	28	0	2.8	3	0	1.76491	0	0
	8	2	eight	28	379	2.6	3	88.8952	1.76511	95.3214	12.2207
	9	2	eightTIBA	28	1837	5.5	3	439.69	1.76221	472.251	28.6213
	10	2	eightTIBA	28	874	3.6	3	207.992	1.76411	223.154	20.6624
	11	2	eightTIBA	28	813	2.9	3	193.316	1.76481	207.326	23.8305
	12	2	eightTIBA	28	478	2.8	3	112.715	1.76491	120.876	14.3901
	13	2	eightNPA	28	1134	5.4	3	270.548	1.76231	290.567	17.9362
	14	2	eightNPA	28	639	5.4	3	151.451	1.76231	162.658	10.0406
	15	2	eightNPA	28	622	4	3	147.361	1.76371	158.139	13.1783
	16	2	eightNPA	28	541	3.3	3	127.872	1.76441	137.171	13.8556
	17	2	eightVERAP	28	936	5.7	3	222.909	1.76201	239.444	14.0026
	18	2	eightVERAP	28	.	2.2	3	.	1.76551	.	.
	19	2	eightVERAP	28	1183	4.4	3	282.338	1.76331	303.057	22.9589
	20	2	eightVERAP	28	641	4.1	3	151.932	1.76361	163.054	13.2564
	21	2	Untreated	28	0	3.3	3	-2.2922	1.76441	-2.45888	-0.248372
	22	2	Untreated	28	0	2.5	3	-2.2922	1.76521	-2.45776	-0.327702
	23	2	Untreated	28	0	3.3	3	-2.2922	1.76441	-2.45888	-0.248372
	24	2	Untreated	28	0	7.5	3	-2.2922	1.76021	-2.46475	-0.109544
	1	2	two	36	.	4.4	3	.	1.76331	.	.
	2	2	two	36	.	8.7	3	.	1.75901	.	.
	3	2	two	36	.	2.9	3	.	1.76481	.	.
	4	2	two	36	.	4.5	3	.	1.76321	.	.
	5	2	eight	36		3.4	3	.	1.76431	.	.
	6	2	eight	36	727	4	3	172.624	1.76371	185.25	15.4375
	7	2	eight	36	.	2.8	3	.	1.76491	.	.
	8	2	eight	36	310	2.6	3	72.2938	1.76511	77.5199	9.93845
	9	2	eightTIBA	36	.	5.5	3	.	1.76221	.	.
	10	2	eightTIBA	36	722	3.6	3	171.421	1.76411	183.917	17.0294
	11	2	eightTIBA	36	882	2.9	3	209.917	1.76481	225.13	25.877
	12	2	eightTIBA	36	567	2.8	3	134.128	1.76491	143.84	17.1239
	13	2	eightNPA	36	1096	5.4	3	261.405	1.76231	280.748	17.3301
	14	2	eightNPA	36	.	5.4	3	.	1.76231	.	.
	15	2	eightNPA	36	517	4	3	122.098	1.76371	131.028	10.919
	16	2	eightNPA	36	480	3.3	3	113.196	1.76441	121.427	12.2653
	17	2	eightVERAP	36	841	5.7	3	200.052	1.76201	214.892	12.5668
	18	2	eightVERAP	36	349	2.2	3	81.6772	1.76551	87.5618	13.2669
	19	2	eightVERAP	36	1111	4.4	3	265.014	1.76331	284.462	21.5502
	20	2	eightVERAP	36	756	4.1	3	179.601	1.76361	192.749	15.6706
	21	2	Untreated	36	.	3.3	3	.	1.76441	.	.
	22	2	Untreated	36	.	2.5	3	.	1.76521	.	.
	23	2	Untreated	36	.	3.3	3	.	1.76441	.	.
	24	2	Untreated	36	.	7.5	3	.	1.76021	.	.

## Sheet: Dicamba
Plant	Study	Treatment	Hours After Treatment	Area	g FW	Incubation Time (hours)	nL/L (ppb) uncorrected	Headspace Volume (L)	nL/L corrected for headspace volume	uL per kg FW per h	Avg uL per kg FW per h
1	1	two	14	0	2.3	3	0	1.76541	0	0
2	1	two	14	985	3.7	3	234.699	1.76401	251.822	22.6867
3	1	two	14	273	1.8	3	63.3916	1.76591	67.9434	12.5821
4	1	two	14	318	2.1	3	74.2186	1.76561	79.5613	12.6288
5	1	eight	14	584	2.9	3	138.218	1.76481	148.235	17.0385
6	1	eight	14	0	1.7	3	0	1.76601	0	0
7	1	eight	14	300	2.3	3	69.8878	1.76541	74.9273	10.859
8	1	eight	14	0	2.5	3	0	1.76521	0	0
9	1	eightTIBA	14	518	3.1	3	122.339	1.76461	131.22	14.1096
10	1	eightTIBA	14	392	3.3	3	92.023	1.76441	98.7145	9.97116
11	1	eightTIBA	14	419	2.9	3	98.5192	1.76481	105.659	12.1447
12	1	eightTIBA	14	0	2.4	3	0	1.76531	0	0
13	1	eightNPA	14	668	2.8	3	158.429	1.76491	169.901	20.2263
14	1	eightNPA	14	593	2.7	3	140.384	1.76501	150.54	18.5852
15	1	eightNPA	14	0	1.6	3	0	1.76611	0	0
16	1	eightNPA	14	486	2.6	3	114.639	1.76511	122.927	15.7598
17	1	eightVERAP	14	453	2.3	3	106.7	1.76541	114.393	16.5788
18	1	eightVERAP	14	356	1.8	3	83.3614	1.76591	89.3471	16.5458
19	1	eightVERAP	14	321	3.2	3	74.9404	1.76451	80.3852	8.37346
20	1	eightVERAP	14	316	2.2	3	73.7374	1.76551	79.05	11.9773
21	1	Untreated	14	0	3.3	3	0	1.76441	0	0
22	1	Untreated	14	0	4.2	3	0	1.76351	0	0
23	1	Untreated	14	0	2.2	3	0	1.76551	0	0
24	1	Untreated	14	0	1.9	3	0	1.76581	0	0
1	1	two	20	709	2.3	3	168.293	1.76541	200.476	29.0545
2	1	two	20	2041	3.7	3	488.772	1.76401	582.703	52.4958
3	1	two	20	0	1.8	3	0	1.76591	0	0
4	1	two	20	410	2.1	3	96.3538	1.76561	114.767	18.2169
5	1	eight	20	631	2.9	3	149.526	1.76481	160.363	18.4325
6	1	eight	20	0	1.7	3	0	1.76601	0	0
7	1	eight	20	0	2.3	3	0	1.76541	0	0
8	1	eight	20	0	2.5	3	0	1.76521	0	0
9	1	eightTIBA	20	670	3.1	3	158.91	1.76461	170.446	18.3275
10	1	eightTIBA	20	436	3.3	3	102.609	1.76441	110.071	11.1183
11	1	eightTIBA	20	396	2.9	3	92.9854	1.76481	99.7243	11.4626
12	1	eightTIBA	20	389	2.4	3	91.3012	1.76531	97.8903	13.5959
13	1	eightNPA	20	795	2.8	3	188.985	1.76491	202.669	24.1273
14	1	eightNPA	20	445	2.7	3	104.775	1.76501	112.355	13.871
15	1	eightNPA	20	0	1.6	3	0	1.76611	0	0
16	1	eightNPA	20	1065	2.6	3	253.947	1.76511	272.305	34.9109
17	1	eightVERAP	20	360	2.3	3	84.3238	1.76541	90.4042	13.1021
18	1	eightVERAP	20	390	1.8	3	91.5418	1.76591	98.1149	18.1694
19	1	eightVERAP	20	322	3.2	3	75.181	1.76451	80.6433	8.40034
20	1	eightVERAP	20	446	2.2	3	105.015	1.76551	112.581	17.0578
21	1	Untreated	20	0	3.3	3	0	1.76441	0	0
22	1	Untreated	20	0	4.2	3	0	1.76351	0	0
23	1	Untreated	20	0	2.2	3	0	1.76551	0	0
24	1	Untreated	20	0	1.9	3	0	1.76581	0	0
1	1	two	28	633	2.3	3	150.008	1.76541	160.824	23.3079
2	1	two	28	1572	3.7	3	375.931	1.76401	403.358	36.3386
3	1	two	28	290	1.8	3	67.4818	1.76591	72.3273	13.3939
4	1	two	28	559	2.1	3	132.203	1.76561	141.72	22.4952
5	1	eight	28	826	2.9	3	196.443	1.76481	234.089	26.9068
6	1	eight	28	0	1.7	3	0	1.76601	0	0
7	1	eight	28	338	2.3	3	79.0306	1.76541	94.1437	13.644
8	1	eight	28	377	2.5	3	88.414	1.76521	105.333	14.0445
9	1	eightTIBA	28	759	3.1	3	180.323	1.76461	214.904	23.108
10	1	eightTIBA	28	631	3.3	3	149.526	1.76441	178.221	18.0022
11	1	eightTIBA	28	676	2.9	3	160.353	1.76481	191.083	21.9635
12	1	eightTIBA	28	490	2.4	3	115.602	1.76531	137.716	19.1273
13	1	eightNPA	28	948	2.8	3	225.797	1.76491	269.052	32.03
14	1	eightNPA	28	755	2.7	3	179.361	1.76501	213.709	26.3838
15	1	eightNPA	28	431	1.6	3	101.406	1.76611	120.751	25.1564
16	1	eightNPA	28	1322	2.6	3	315.781	1.76511	376.232	48.2349
17	1	eightVERAP	28	510	2.3	3	120.414	1.76541	143.441	20.7885
18	1	eightVERAP	28	449	1.8	3	105.737	1.76591	125.922	23.3188
19	1	eightVERAP	28	815	3.2	3	193.797	1.76451	230.975	24.0598
20	1	eightVERAP	28	803	2.2	3	190.91	1.76551	227.405	34.4552
21	1	Untreated	28	0	3.3	3	0	1.76441	0	0
22	1	Untreated	28	0	4.2	3	0	1.76351	0	0
23	1	Untreated	28	0	2.2	3	0	1.76551	0	0
24	1	Untreated	28	0	1.9	3	0	1.76581	0	0
1	2	two	14	0	2.6	3	0	1.76511	0	0
2	2	two	14	462	2.2	3	108.865	1.76551	116.708	17.6831
3	2	two	14	1133	6	3	270.308	1.76171	290.408	16.1338
4	2	two	14	320	3.5	3	74.6998	1.76421	80.1407	7.63245
5	2	eight	14	604	4	3	143.03	1.76371	153.492	12.791
6	2	eight	14	300	2.6	3	69.8878	1.76511	74.94	9.60769
7	2	eight	14	412	3.1	3	96.835	1.76461	103.865	11.1682
8	2	eight	14	506	2.2	3	119.451	1.76551	128.058	19.4027
9	2	eightTIBA	14	0	2.8	3	0	1.76491	0	0
10	2	eightTIBA	14	558	3.6	3	131.963	1.76411	141.582	13.1095
11	2	eightTIBA	14	670	3.2	3	158.91	1.76451	170.455	17.7558
12	2	eightTIBA	14	0	2.5	3	0	1.76521	0	0
13	2	eightNPA	14	396	3.2	3	92.9854	1.76451	99.7412	10.3897
14	2	eightNPA	14	507	3.9	3	119.692	1.76381	128.439	10.9777
15	2	eightNPA	14	523	2.9	3	123.542	1.76481	132.495	15.2293
16	2	eightNPA	14	838	2.8	3	199.331	1.76491	213.764	25.4481
17	2	eightVERAP	14	505	2.8	3	119.211	1.76491	127.843	15.2194
18	2	eightVERAP	14	405	3	3	95.1508	1.76471	102.052	11.3392
19	2	eightVERAP	14	792	3.6	3	188.263	1.76411	201.987	18.7025
20	2	eightVERAP	14	499	2.4	3	117.767	1.76531	126.266	17.537
21	2	Untreated	14	0	2.3	3	0	1.76541	0	0
22	2	Untreated	14	0	2.5	3	0	1.76521	0	0
23	2	Untreated	14	0	2.9	3	0	1.76481	0	0
24	2	Untreated	14	0	3.3	3	0	1.76441	0	0
1	2	two	20	477	2.6	3	112.474	1.76511	120.605	15.4621
2	2	two	20	658	2.2	3	156.023	1.76551	167.264	25.343
3	2	two	20	2440	6	3	584.772	1.76171	628.255	34.9031
4	2	two	20	877	3.5	3	208.714	1.76421	223.916	21.3253
5	2	eight	20	706	4	3	167.571	1.76371	179.828	14.9856
6	2	eight	20	0	2.6	3	0	1.76511	0	0
7	2	eight	20	364	3.1	3	85.2862	1.76461	91.4775	9.83629
8	2	eight	20	465	2.2	3	109.587	1.76551	117.482	17.8003
9	2	eightTIBA	20	261	2.8	3	60.5044	1.76491	64.8856	7.72448
10	2	eightTIBA	20	750	3.6	3	178.158	1.76411	191.145	17.6986
11	2	eightTIBA	20	472	3.2	3	111.271	1.76451	119.355	12.4329
12	2	eightTIBA	20	0	2.5	3	0	1.76521	0	0
13	2	eightNPA	20	474	3.2	3	111.752	1.76451	119.872	12.4866
14	2	eightNPA	20	780	3.9	3	185.376	1.76381	198.923	17.002
15	2	eightNPA	20	0	2.9	3	0	1.76481	0	0
16	2	eightNPA	20	845	2.8	3	201.015	1.76491	215.571	25.6632
17	2	eightVERAP	20	606	2.8	3	143.511	1.76491	153.903	18.3218
18	2	eightVERAP	20	263	3	3	60.9856	1.76471	65.4091	7.26768
19	2	eightVERAP	20	749	3.6	3	177.917	1.76411	190.887	17.6747
20	2	eightVERAP	20	514	2.4	3	121.376	1.76531	130.136	18.0744
21	2	Untreated	20	0	2.3	3	0	1.76541	0	0
22	2	Untreated	20	0	2.5	3	0	1.76521	0	0
23	2	Untreated	20	0	2.9	3	0	1.76481	0	0
24	2	Untreated	20	0	3.3	3	0	1.76441	0	0
1	2	two	28	516	2.6	3	121.857	1.76511	130.666	16.7521
2	2	two	28	780	2.2	3	185.376	1.76551	198.732	30.1108
3	2	two	28	2546	6	3	610.275	1.76171	655.655	36.4253
4	2	two	28	1530	3.5	3	365.826	1.76421	392.472	37.3782
5	2	eight	28	1202	4	3	286.909	1.76371	307.894	25.6578
6	2	eight	28	595	2.6	3	140.865	1.76511	151.048	19.3651
7	2	eight	28	536	3.1	3	126.669	1.76461	135.865	14.6091
8	2	eight	28	673	2.2	3	159.632	1.76551	171.133	25.9292
9	2	eightTIBA	28	283	2.8	3	65.7976	1.76491	70.5621	8.40025
10	2	eightTIBA	28	1424	3.6	3	340.322	1.76411	365.131	33.8084
11	2	eightTIBA	28	798	3.2	3	189.707	1.76451	203.49	21.1968
12	2	eightTIBA	28	253	2.5	3	58.5796	1.76521	62.8108	8.37477
13	2	eightNPA	28	820	3.2	3	195	1.76451	209.167	21.7883
14	2	eightNPA	28	1031	3.9	3	245.766	1.76381	263.727	22.5408
15	2	eightNPA	28	1118	2.9	3	266.699	1.76481	286.027	32.8767
16	2	eightNPA	28	1158	2.8	3	276.323	1.76491	296.332	35.2776
17	2	eightVERAP	28	1115	2.8	3	265.977	1.76491	285.237	33.9567
18	2	eightVERAP	28	645	3	3	152.895	1.76471	163.985	18.2205
19	2	eightVERAP	28	1637	3.6	3	391.57	1.76411	420.115	38.8995
20	2	eightVERAP	28	715	2.4	3	169.737	1.76531	181.986	25.2759
21	2	Untreated	28	0	2.3	3	0	1.76541	0	0
22	2	Untreated	28	0	2.5	3	0	1.76521	0	0
23	2	Untreated	28	0	2.9	3	0	1.76481	0	0
24	2	Untreated	28	0	3.3	3	0	1.76441	0	0

## Sheet: 2,4-D Analyses
		2,4-D COMBINED
		Treatment	Mean (SE)		Equation	Slope (SE)
			log(µL kg FW-1 h-1)
		14:00:00	2.36 (0.15)	CD	y = 1.86 + 0.019x	0.0194 (0.0044)				p-value
									Study*HAT	0.8486
		08:00:00	2.37 (0.14)	BCD	y = 1.96 + 0.019x	__			Study*Treatment	0.0977
		8 am + TIBA	2.69 (0.14)	A	y = 2.18 + 0.019x	__			(Model includes HAT, Treat, HAT*Treat, Study, HAT*Study, Treat*Study)
									FOR MODELS WITH DIFFERENT SLOPES (INTERXN), RUN MEANS WITH INTERACTION TERM
		8 am + NPA	2.35 (0.14)	D	y = 1.84 + 0.019x	__			Means are pairwise t-tests of least squares mean estimates
									To do:
		8 am + Verapamil	2.56 (0.14)	ABC	y = 2.06 + 0.019x	__			Fill table
		HAT	<.0001						Make Graphs using equations in JMP models
		Treatment	0.0019
		HAT*Treatment	0.3806
												TIBA	2.69	A
		Treatment	Mean (SE)									Verapamil	2.56	ABC
			µL kg FW-1 h-1									08:00:00	2.37	BCD
		14:00:00	4.28 (1.02)	CD								14:00:00	2.36	CD
												NPA	2.35	D
		08:00:00	4.49 (0.99)	BCD
		8 am + TIBA	7.52 (0.98)	A
		8 am + NPA	5.32 (0.98)	D
		8 am + Verapamil	7.35 (0.98)	ABC
		HAT	<.0001
		Treatment	0.0019
		HAT*Treatment	0.3806

## Sheet: Dicamba Analyses
		Dicamba Combined
		Treatment	Mean (SE)		Equation	Slope (SE)
			µL kg FW-1 h-1
		14:00:00	3.07 (0.07)	A	y = 2.29 + 0.037x	0.0368 (0.0059)				p-value
									Study*HAT	0.7669
		08:00:00	2.75 (0.09)	B	y = 1.97 + 0.037x				Study*Treatment	0.6598
		8 am + TIBA	2.66 (0.07)	B	y = 1.88 + 0.037x				(Model includes HAT, Treat, HAT*Treat, Study, HAT*Study, Treat*Study)
									FOR MODELS WITH DIFFERENT SLOPES (INTERXN), RUN MEANS WITH INTERACTION TERM
		8 am + NPA	3.07 (0.07)	A	y = 2.29 + 0.037x				Means are pairwise t-tests of least squares mean estimates
		8 am + Verapamil	2.87 (0.07)	AB	y = 2.10 + 0.037x
		HAT	<.0001
		Treatment	0.0004
		HAT*Treatment	0.6661									NPA	3.07	A
												14:00:00	3.07	A
												VERAP	2.87	AB
												08:00:00	2.75	B
												TIBA	2.66	B
