# Supplementary material for: Investigation of physiological and molecular mechanisms conferring diurnal variation in auxinic herbicide efficacy
Source: PLoS One. 2020 Aug 28;15(8):e0238144. doi: 10.1371/journal.pone.0238144 (PMC7454982; doi:10.1371/journal.pone.0238144)
Supplement: S1 Data — (ZIP) [file pone.0238144.s013.zip › Data/qPCR Experiments/ACS1 Anova.xlsx]

## Sheet: Sheet1
treatment	study	log2nrq	NRQ	NRQ+1	lognrg+1
Unt	1	0.33391	1.26042	2.26042	1.17659
Unt	1	-0.913529	0.530885	1.53089	0.614366
Unt	1	-2.19661	0.21815	1.21815	0.284692
Unt	1	-1.43964	0.36866	1.36866	0.452764
twofourmorn	1	-0.401082	0.75729	1.75729	0.813353
twofourmorn	1	-0.953129	0.516511	1.51651	0.600756
twofourmorn	1	0.495405	1.40972	2.40972	1.26886
twofourmorn	1	-1.57672	0.335243	1.33524	0.417102
twofouraft	1	-2.63738	0.16072	1.16072	0.21502
twofouraft	1	-2.69014	0.154948	1.15495	0.207829
twofouraft	1	#NUM!	0	1	0
twofouraft	1	-0.734793	0.600904	1.6009	0.678887
dicamorn	1	-0.811957	0.569609	1.56961	0.650405
dicamorn	1	-2.29844	0.203283	1.20328	0.266976
dicamorn	1	#NUM!	0	1	0
dicamorn	1	#NUM!	0	1	0
dicaaft	1	-8.04354	0.00379011	1.00379	0.00545764
dicaaft	1	-1.79507	0.288157	1.28816	0.365308
dicaaft	1	#NUM!	0	1	0
dicaaft	1	-7.64825	0.0049848	1.00498	0.00717369
Unt	2	#NUM!	0	1	0
Unt	2	-2.99193	0.125701	1.1257	0.170823
Unt	2	-3.2459	0.105411	1.10541	0.144583
Unt	2	-0.7545	0.592752	1.59275	0.671522
twofourmorn	2	-2.64791	0.159551	1.15955	0.213566
twofourmorn	2	-1.6387	0.321146	1.32115	0.40179
twofourmorn	2	-4.45837	0.0454879	1.04549	0.0641764
twofourmorn	2	-2.27742	0.206266	1.20627	0.270549
twofouraft	2	-3.77493	0.0730519	1.07305	0.10172
twofouraft	2	#NUM!	0	1	0
twofouraft	2	-2.3793	0.192203	1.1922	0.25363
twofouraft	2	-1.29903	0.406399	1.4064	0.492006
dicamorn	2	-0.939924	0.52126	1.52126	0.605267
dicamorn	2	-0.317356	0.80254	1.80254	0.850031
dicamorn	2	1.30359	2.46843	3.46843	1.79428
dicamorn	2	0.0227034	1.01586	2.01586	1.0114
dicaaft	2	-1.4677	0.361559	1.36156	0.445259
dicaaft	2	1.88173	3.68517	4.68517	2.2281
dicaaft	2	2.71496	6.56574	7.56574	2.91948
dicaaft	2	0.139423	1.10146	2.10146	1.07139
