# Supplementary material for: Investigation of physiological and molecular mechanisms conferring diurnal variation in auxinic herbicide efficacy
Source: PLoS One. 2020 Aug 28;15(8):e0238144. doi: 10.1371/journal.pone.0238144 (PMC7454982; doi:10.1371/journal.pone.0238144)
Supplement: S1 Data — (ZIP) [file pone.0238144.s013.zip › Data/qPCR Experiments/ACS1 final raw data.xlsx]

## Sheet: Study1
Well	Well Type	Threshold (dRn)	Ct (dRn)	RQ	NRQ						NRQ	Untreated	24d 8am	24d 1pm	dicamba 8am	dicamba 1 pm
A1	Unknown	0.2384	27.01	1.09673e-07	1.26042						A	1.26042	0.75729	0.16072	0.569609	0.00379011	0.59453
A2	Unknown	0.2384	26.43	1.54723e-07	0.75729						B	0.530885	0.516511	0.154948	0.203283	0.288157
A3	Unknown	0.2384	27.98	6.16813e-08	0.16072						C	0.21815	1.40972	0	0	0
A4	Unknown	0.2384	26.91	1.16378e-07	0.569609						D	0.36866	0.335243	0.600904	0	0.0049848
A5	Unknown	0.2384	36.59	3.72856e-10	0.00379011
B1	Unknown	0.2384	27.48	8.29837e-08	0.530885						Ratio	Untreated	24d 8am	24d 1pm	dicamba 8am	dicamba 1 pm
B2	Unknown	0.2384	26.68	1.33394e-07	0.516511						A	2.12004	1.27376	0.270331	0.958083	0.00637497
B3	Unknown	0.2384	27.28	9.34391e-08	0.154948						B	0.892949	0.868772	0.260624	0.341923	0.48468
B4	Unknown	0.2384	28.12	5.67647e-08	0.203283						C	0.366929	2.37115	0	0	0
B5	Unknown	0.2384	28.98	3.40781e-08	0.288157						D	0.620086	0.563879	1.01072	0	0.00838444
C1	Unknown	0.2384	27.23	9.62526e-08	0.21815
C2	Unknown	0.2384	25.74	2.32999e-07	1.40972						Relative Expression	1	1.26939	0.385419	0.325001	0.12486
C3	Unknown	0.2384	No Ct	#VALUE!	#VALUE!							0.776972	0.789963	0.435266	0.451785	0.239907
C4	Unknown	0.2384	No Ct	#VALUE!	#VALUE!							0.388486	0.394981	0.217633	0.225893	0.119953
C5	Unknown	0.2384	No Ct	#VALUE!	#VALUE!						Senrq	0.230966	0.234828	0.129389	0.1343	0.0713159
D1	Unknown	0.2384	27.38	8.80563e-08	0.36866
D2	Unknown	0.2384	27.07	1.05838e-07	0.335243						Corrected SE	0.549402	0.631821	0.36864	0.337607	0
D3	Unknown	0.2384	27.29	9.28863e-08	0.600904
D4	Unknown	0.2384	No Ct	#VALUE!	#VALUE!							1	1.61135	0.148548	0.105626	0.01559
D5	Unknown	0.2384	34.84	1.05312e-09	0.0049848							0.150921	0.0968196	0.318848	0.483097	0.922952
E1	Unknown	0.1918	29.14	8.70131e-08								0.150921	0.150921	0.59598	0.59598	0.59598
E2	Unknown	0.1918	27.61	2.04312e-07
E3	Unknown	0.1918	26.48	3.83781e-07
E4	Unknown	0.1918	27.61	2.04312e-07
E5	Unknown	0.1918	28.92	9.8376e-08
F1	Unknown	0.1918	28.09	1.56312e-07
F2	Unknown	0.1918	27.19	2.58259e-07
F3	Unknown	0.1918	25.67	6.03033e-07
F4	Unknown	0.1918	27.05	2.7924e-07
F5	Unknown	0.1918	28.59	1.18262e-07
G1	Unknown	0.1918	26.23	4.41222e-07
G2	Unknown	0.1918	27.99	1.6528e-07
G3	Unknown	0.1918	27.33	2.38855e-07
G4	Unknown	0.1918	36.44	1.48199e-09
G5	Unknown	0.1918	30.1	5.09312e-08
H1	Unknown	0.1918	27.33	2.38855e-07
H2	Unknown	0.1918	26.83	3.15705e-07
H3	Unknown	0.1918	28.11	1.54578e-07
H4	Unknown	0.1918	30.89	3.27772e-08
H5	Unknown	0.1918	27.55	2.11266e-07

## Sheet: Study2
Well	Well Type	Threshold (dRn)	Ct (dRn)	RQ	NRQ						NRQ	Untreated	24d 8am	24d 1pm	dicamba 8am	dicamba 1 pm
A6	Unknown	0.225	No Ct	#VALUE!	#VALUE!						A	0	0.159551	0.0730519	0.52126	0.361559	0.205966
A7	Unknown	0.225	26.12	5.61691e-07	0.159551						B	0.125701	0.321146	0	0.80254	3.68517
A8	Unknown	0.225	27.66	2.40423e-07	0.0730519						C	0.105411	0.0454879	0.192203	2.46843	6.56574
A9	Unknown	0.225	26.07	5.77381e-07	0.52126						D	0.592752	0.206266	0.406399	1.01586	1.10146
A10	Unknown	0.225	29.24	1.00666e-07	0.361559
B6	Unknown	0.225	27.49	2.64032e-07	0.125701						Ratio	Untreated	24d 8am	24d 1pm	dicamba 8am	dicamba 1 pm
B7	Unknown	0.225	25.37	8.49126e-07	0.321146						A	0	0.774647	0.35468	2.53081	1.75543
B8	Unknown	0.225	No Ct	#VALUE!	#VALUE!						B	0.610299	1.55922	0	3.89647	17.8921
B9	Unknown	0.225	29.81	7.3533e-08	0.80254						C	0.511789	0.220852	0.93318	11.9846	31.8778
B10	Unknown	0.225	27.39	2.78989e-07	3.68517						D	2.87791	1.00146	1.97314	4.93218	5.3478
C6	Unknown	0.225	26.75	3.96953e-07	0.105411
C7	Unknown	0.225	27.99	2.00451e-07	0.0454879						Relative Expression	1	0.889044	0.815249	5.83602	14.2183
C8	Unknown	0.225	27.3	2.93173e-07	0.192203							1.2802	0.554178	0.862431	4.2154	13.6548
C9	Unknown	0.225	26.09	5.71053e-07	2.46843							0.640102	0.277089	0.431216	2.1077	6.82741
C10	Unknown	0.225	27.33	2.88367e-07	6.56574						Senrq	0.131839	0.0570709	0.0888158	0.434114	1.40621
D6	Unknown	0.225	25.47	8.03604e-07	0.592752
D7	Unknown	0.225	25.44	8.16998e-07	0.206266						Corrected SE	0.905241	0.632953	0.762924	4.97403	12.9266
D8	Unknown	0.225	29.69	7.85595e-08	0.406399
D9	Unknown	0.225	27.63	2.4443e-07	1.01586							1	0.790399	0.66463	34.0592	202.159
D10	Unknown	0.225	30.03	6.51383e-08	1.10146							0.409731	0.0971386	0.279775	0.130432	0.230578
E6	Unknown	0.1995	31.4	2.21436e-08								0.409731	0.409731	0.59598	0.59598	0.59598
E7	Unknown	0.1995	22.37	3.52045e-06
E8	Unknown	0.1995	22.49	3.29113e-06
E9	Unknown	0.1995	24.43	1.10766e-06
E10	Unknown	0.1995	26.89	2.78422e-07
F6	Unknown	0.1995	23.29	2.10048e-06
F7	Unknown	0.1995	22.88	2.64405e-06
F8	Unknown	0.1995	35.86	1.81126e-09
F9	Unknown	0.1995	28.87	9.16254e-08
F10	Unknown	0.1995	29.21	7.5706e-08
G6	Unknown	0.1995	22.25	3.76576e-06
G7	Unknown	0.1995	21.97	4.40668e-06
G8	Unknown	0.1995	23.86	1.52533e-06
G9	Unknown	0.1995	27.22	2.31343e-07
G10	Unknown	0.1995	30.18	4.39199e-08
H6	Unknown	0.1995	24.07	1.35572e-06
H7	Unknown	0.1995	22.16	3.96089e-06
H8	Unknown	0.1995	27.54	1.93306e-07
H9	Unknown	0.1995	27.15	2.40614e-07
H10	Unknown	0.1995	29.65	5.91379e-08
