# Supplementary material for: Investigation of physiological and molecular mechanisms conferring diurnal variation in auxinic herbicide efficacy
Source: PLoS One. 2020 Aug 28;15(8):e0238144. doi: 10.1371/journal.pone.0238144 (PMC7454982; doi:10.1371/journal.pone.0238144)
Supplement: S1 Data — (ZIP) [file pone.0238144.s013.zip › Data/qPCR Experiments/ACS1 study 1 GOI raw data.xlsx]

## Sheet: ACS1 both studies - Text Report
Well	Well Type	Threshold (dRn)	Ct (dRn)
A1	Unknown	0.2384	27.01
A2	Unknown	0.2384	26.43
A3	Unknown	0.2384	27.98
A4	Unknown	0.2384	26.91
A5	Unknown	0.2384	36.59
B1	Unknown	0.2384	27.48
B2	Unknown	0.2384	26.68
B3	Unknown	0.2384	27.28
B4	Unknown	0.2384	28.12
B5	Unknown	0.2384	28.98
C1	Unknown	0.2384	27.23
C2	Unknown	0.2384	25.74
C3	Unknown	0.2384	No Ct
C4	Unknown	0.2384	No Ct
C5	Unknown	0.2384	No Ct
D1	Unknown	0.2384	27.38
D2	Unknown	0.2384	27.07
D3	Unknown	0.2384	27.29
D4	Unknown	0.2384	No Ct
D5	Unknown	0.2384	34.84
