# Supplementary material for: Investigation of physiological and molecular mechanisms conferring diurnal variation in auxinic herbicide efficacy
Source: PLoS One. 2020 Aug 28;15(8):e0238144. doi: 10.1371/journal.pone.0238144 (PMC7454982; doi:10.1371/journal.pone.0238144)
Supplement: S1 Data — (ZIP) [file pone.0238144.s013.zip › Data/qPCR Experiments/ACS1 study 1 ref raw data.xlsx]

## Sheet: ACS1 both studies - Text Report
Well	Well Type	Threshold (dRn)	Ct (dRn)
E1	Unknown	0.1918	29.14
E2	Unknown	0.1918	27.61
E3	Unknown	0.1918	26.48
E4	Unknown	0.1918	27.61
E5	Unknown	0.1918	28.92
F1	Unknown	0.1918	28.09
F2	Unknown	0.1918	27.19
F3	Unknown	0.1918	25.67
F4	Unknown	0.1918	27.05
F5	Unknown	0.1918	28.59
G1	Unknown	0.1918	26.23
G2	Unknown	0.1918	27.99
G3	Unknown	0.1918	27.33
G4	Unknown	0.1918	36.44
G5	Unknown	0.1918	30.1
H1	Unknown	0.1918	27.33
H2	Unknown	0.1918	26.83
H3	Unknown	0.1918	28.11
H4	Unknown	0.1918	30.89
H5	Unknown	0.1918	27.55
