# Supplementary material for: Investigation of physiological and molecular mechanisms conferring diurnal variation in auxinic herbicide efficacy
Source: PLoS One. 2020 Aug 28;15(8):e0238144. doi: 10.1371/journal.pone.0238144 (PMC7454982; doi:10.1371/journal.pone.0238144)
Supplement: S1 Data — (ZIP) [file pone.0238144.s013.zip › Data/qPCR Experiments/ACS1 study 2 GOI raw data.xlsx]

## Sheet: ACS1 both studies - Text Report
Well	Well Type	Threshold (dRn)	Ct (dRn)
A6	Unknown	0.225	No Ct
A7	Unknown	0.225	26.12
A8	Unknown	0.225	27.66
A9	Unknown	0.225	26.07
A10	Unknown	0.225	29.24
B6	Unknown	0.225	27.49
B7	Unknown	0.225	25.37
B8	Unknown	0.225	No Ct
B9	Unknown	0.225	29.81
B10	Unknown	0.225	27.39
C6	Unknown	0.225	26.75
C7	Unknown	0.225	27.99
C8	Unknown	0.225	27.3
C9	Unknown	0.225	26.09
C10	Unknown	0.225	27.33
D6	Unknown	0.225	25.47
D7	Unknown	0.225	25.44
D8	Unknown	0.225	29.69
D9	Unknown	0.225	27.63
D10	Unknown	0.225	30.03
