# Supplementary material for: Investigation of physiological and molecular mechanisms conferring diurnal variation in auxinic herbicide efficacy
Source: PLoS One. 2020 Aug 28;15(8):e0238144. doi: 10.1371/journal.pone.0238144 (PMC7454982; doi:10.1371/journal.pone.0238144)
Supplement: S1 Data — (ZIP) [file pone.0238144.s013.zip › Data/qPCR Experiments/ACS1 study 2 ref raw data.xlsx]

## Sheet: ACS1 both studies - Text Report
Well	Well Type	Threshold (dRn)	Ct (dRn)
E6	Unknown	0.1995	31.4
E7	Unknown	0.1995	22.37
E8	Unknown	0.1995	22.49
E9	Unknown	0.1995	24.43
E10	Unknown	0.1995	26.89
F6	Unknown	0.1995	23.29
F7	Unknown	0.1995	22.88
F8	Unknown	0.1995	35.86
F9	Unknown	0.1995	28.87
F10	Unknown	0.1995	29.21
G6	Unknown	0.1995	22.25
G7	Unknown	0.1995	21.97
G8	Unknown	0.1995	23.86
G9	Unknown	0.1995	27.22
G10	Unknown	0.1995	30.18
H6	Unknown	0.1995	24.07
H7	Unknown	0.1995	22.16
H8	Unknown	0.1995	27.54
H9	Unknown	0.1995	27.15
H10	Unknown	0.1995	29.65
