# Supplementary material for: Investigation of physiological and molecular mechanisms conferring diurnal variation in auxinic herbicide efficacy
Source: PLoS One. 2020 Aug 28;15(8):e0238144. doi: 10.1371/journal.pone.0238144 (PMC7454982; doi:10.1371/journal.pone.0238144)
Supplement: S1 Data — (ZIP) [file pone.0238144.s013.zip › Data/qPCR Experiments/Final p values and means.xlsx]

## Sheet: p-values
	NCED1 one factor			NCED1 two factor
		p						Mean (SE)	Rank
	Treatment* Study	0.7101		Study*herb	0.2329		08:00:00	1.8423 (0.05124)	A
	Treatment	0.1199		Study*TOD	0.5642		13:00:00	0.699452 (0.024253)	B
	Study	0.0632		Herbicide	0.3696
				TOD	0.0494
				Herbicide*TOD	0.1927
				ACS1 two factor	Overall		Study 1		Study 2
				Study*herb	0.0002	Herbicide	0.0291	Herbicide	0.0034
				Study*TOD	0.0876	Time of Day	0.0514	Time of Day	0.3771
				Herbicide	0.031	Herbicide*Time of Day	0.2374	Herbicide*Time of Day	0.3375
				TOD	0.9312
				Herbicide*TOD	0.1576
							Mean (SE)		Mean (SE)
						2,4-D	0.827405 (0.248573) A	2,4-D	0.852146 (0.122549) B
						Dicamba	0.224931 (0.09033) B	Dicamba	10.02715 (1.522558) A

## Sheet: Combined NCED Values
				NRQ	Unt	08:00:00	13:00:00	0.056331
				1	0.177257	0.050859	0.0217274	0.056331
				2	0	0.118176	0.0837318	0.056331
				3	0.0464874	0.435831	0	0.056331
				4	0.0660921	0.0185851	0.096628	0.056331
				5	0	0.104257	0	0.056331
				6	0.014157	0.162206	0	0.056331
				7	0.013871	0	0	0.056331
				8	0.132783	0	0	0.056331
				9		0.055192	0.009814	0.056331
				10		0.04833	0	0.056331
				11		0.023707	0.268168	0.056331
				12		0.042943	0.109945	0.056331
				13		0.066483	0.011762	0.056331
				14		0.240162	0.028637	0.056331
				15		0.132217	0	0.056331
				16		0.161578	0	0.056331
				Ratio
				1	3.14671	0.90286	0.385709
				2	0	2.09789	1.48643
				3	0.825255	7.73697	0
				4	1.17328	0.329927	1.71536
				5	0	1.85079	0
				6	0.251318	2.87952	0
				7	0.246241	0	0
				8	2.35719	0	0
				9		0.979781	0.17422
				10		0.857965	0
				11		0.420852	4.76058
				12		0.762334	1.95177
				13		1.18022	0.208802
				14		4.26341	0.50837
				15		2.34715	0
				16		2.86837	0
				Relative expression	1	1.84238	0.699452
					1.17349	1.97237	1.27221
					0.414892	0.493093	0.318053
				Senrq	0.0233713	0.0277764	0.0179162
				Corrected SE	0.033052	0.0512404	0.0242532
					1	3.39435	0.489233
					0.000546216	0.000227298	0.000656111
					0.000546216	0.000546216	0.000546216

## Sheet: ACS1 by herbicide and study
				Study 1	NRQ	Unt	24d	dicamba	0.59453				Study 2	NRQ	Unt	24d	dicamba	0.205966
					1	1.26042	0.75729	0.569609	0.59453					1	0	0.159551	0.52126	0.205966
					2	0.530885	0.516511	0.203283	0.59453					2	0.125701	0.321146	0.80254	0.205966
					3	0.21815	1.40972	0	0.59453					3	0.105411	0.0454879	2.46843	0.205966
					4	0.36866	0.335243	0	0.59453					4	0.592752	0.206266	1.01586	0.205966
					5		0.16072	0.00379011	0.59453					5		0.0730519	0.361559	0.205966
					6		0.154948	0.288157	0.59453					6		0	3.68517	0.205966
					7		0	0	0.59453					7		0.192203	6.56574	0.205966
					8		0.600904	0.0049848	0.59453					8		0.406399	1.10146	0.205966
					Ratio									Ratio
					1	2.12004	1.27376	0.958083						1	0	0.774647	2.53081
					2	0.892949	0.868772	0.341923						2	0.610299	1.55922	3.89647
					3	0.366929	2.37115	0						3	0.511789	0.220852	11.9846
					4	0.620086	0.563879	0						4	2.87791	1.00146	4.93218
					5		0.270331	0.00637497						5		0.35468	1.75543
					6		0.260624	0.48468						6		0	17.8921
					7		0	0						7		0.93318	31.8778
					8		1.01072	0.00838444						8		1.97314	5.3478
					Relative Expression	1	0.827405	0.224931						Relative Expression	1	0.852146	10.0272
						0.776972	0.756241	0.351549							1.2802	0.672266	10.373
						0.388486	0.267372	0.124291							0.640102	0.237682	3.66741
					Senrq	0.230966	0.15896	0.073895						Senrq	0.131839	0.0489544	0.755363
					Corrected SE	0.326636	0.248573	0.0903295						Corrected SE	0.186449	0.122549	1.52256
						1	0.684598	0.0505938							1	0.726153	100.544
						0.0533455	0.0369098	0.107928							0.0173816	0.00330032	0.00567487
						0.0533455	0.0533455	0.0533455							0.0173816	0.0173816	0.0173816

## Sheet: For Paper
				NCED1								ACS1
						Time of Application	NRQ (SE)	Relative Expression (SE)				Study	Herbicide	NRQ (SE)	Relative Expression (SE)
						08:00:00	0.104 (0.0278)	1.842 (0.0512)	A			1	2,4-D	0.492 (0.159)	0.827 (0.249)	A
						13:00:00	0.0394 (0.0179)	0.699 (0.0242)	B				Dicamba	0.134 (0.0739)	0.225 (0.0903)	B
						Untreated	0.0563 (0.0234)						Untreated	0.595 (0.231)
							Study*Herbicide	0.23						Herbicide	0.029
							Study*TOA	0.56						TOA	0.051
							Herbicide	0.37						Herbicide*TOA	0.24
							TOA	0.049
							Herbicide*TOA	0.19				2	2,4-D	0.176 (0.0490)	0.852 (0.123)	B
													Dicamba	2.065 (0.755)	10.027 (1.523)	A
													Untreated	0.206 (0.132)
														Herbicide	0.0034
														TOA	0.37
														Herbicide*TOA	0.34
