# Supplementary material for: Investigation of physiological and molecular mechanisms conferring diurnal variation in auxinic herbicide efficacy
Source: PLoS One. 2020 Aug 28;15(8):e0238144. doi: 10.1371/journal.pone.0238144 (PMC7454982; doi:10.1371/journal.pone.0238144)
Supplement: S1 Data — (ZIP) [file pone.0238144.s013.zip › Data/qPCR Experiments/NCED anova CSV.csv]

treatment	study	log2nrq	NRQ	NRQ+1	lognrg+1
Unt	1	-2.496083737	0.177257216	1.177257216	0.235429565
Unt	1	0	0	1	0
Unt	1	-4.427016234	0.046487407	1.046487407	0.065554951
Unt	1	-3.919377565	0.066092136	1.066092136	0.092332127
twofourmorn	1	-4.297354094	0.050858965	1.050858965	0.071569059
twofourmorn	1	-3.080990582	0.118176036	1.118176036	0.161147332
twofourmorn	1	-1.198159063	0.435831065	1.435831065	0.521886017
twofourmorn	1	-5.749710674	0.018585088	1.018585088	0.026566502
twofouraft	1	-5.524343337	0.021727359	1.021727359	0.031010275
twofouraft	1	-3.578080709	0.083731791	1.083731791	0.116007753
twofouraft	1	0	0	1	0
twofouraft	1	-3.371415584	0.096627953	1.096627953	0.133074154
dicamorn	1	-3.261789766	0.104256572	1.104256572	0.143075419
dicamorn	1	-2.624098432	0.162206279	1.162206279	0.216866154
dicamorn	1	0	0	1	0
dicamorn	1	0	0	1	0
dicaaft	1	0	0	1	0
dicaaft	1	0	0	1	0
dicaaft	1	0	0	1	0
dicaaft	1	0	0	1	0
Unt	2	0	0	1	0
Unt	2	-6.142343954	0.014157	1.014157	0.020281011
Unt	2	-6.171747355	0.013871	1.013871	0.019874103
Unt	2	-2.912856021	0.132783	1.132783	0.17987152
twofourmorn	2	-4.179392458	0.055192	1.055192	0.077505532
twofourmorn	2	-4.370925605	0.04833	1.04833	0.068092929
twofourmorn	2	-5.39856567	0.023707	1.023707	0.033802854
twofourmorn	2	-4.541426944	0.042943	1.042943	0.060660312
twofouraft	2	-6.671008522	0.009814	1.009814	0.014089584
twofouraft	2	0	0	1	0
twofouraft	2	-1.898790923	0.268168	1.268168	0.342745879
twofouraft	2	-3.185149125	0.109945	1.109945	0.15048819
dicamorn	2	-3.910864755	0.066483	1.066483	0.092860969
dicamorn	2	-2.057922645	0.240162	1.240162	0.310528589
dicamorn	2	-2.919019237	0.132217	1.132217	0.179150491
dicamorn	2	-2.62969728	0.161578	1.161578	0.216086034
dicaaft	2	-6.409661614	0.011762	1.011762	0.01686996
dicaaft	2	-5.125974248	0.028637	1.028637	0.040733953
dicaaft	2	0	0	1	0
dicaaft	2	0	0	1	0
