# Supplementary material for: Investigation of physiological and molecular mechanisms conferring diurnal variation in auxinic herbicide efficacy
Source: PLoS One. 2020 Aug 28;15(8):e0238144. doi: 10.1371/journal.pone.0238144 (PMC7454982; doi:10.1371/journal.pone.0238144)
Supplement: S1 Data — (ZIP) [file pone.0238144.s013.zip › Data/qPCR Experiments/NCED study 1 final raw data.xlsx]

## Sheet: NCED1 Study1 new cDNA 12-9-18 -
Well	Well Type	Threshold (dRn)	Ct (dRn)	RQ	NRQ						NRQ	Untreated	24d 8am	24d 1pm	dicamba 8am	dicamba 1 pm		log2NRQ
A1	Unknown	0.1	35.31	2.8886e-08	0.177257	A1	0.177257	#VALUE!	0.0464874	0.0660921	A	0.177257	0.050859	0.0217274	0.104257	0	0.0724592	-2.49608
A2	Unknown	0.1	36.19	1.8741e-08	0.050859	A2	0.050859	0.118176	0.435831	0.0185851	B	0	0.118176	0.0837318	0.162206	0		-4.29735
A3	Unknown	0.1	36.52	1.59342e-08	0.0217274	A3	0.0217274	0.0837318	#VALUE!	0.096628	C	0.0464874	0.435831	0	0	0		-5.52434
A4	Unknown	0.1	34.73	3.84174e-08	0.104257	A4	0.104257	0.162206	#VALUE!	#VALUE!	D	0.0660921	0.0185851	0.096628	0	0		-3.26179
A5	Unknown	0.1	No Ct	#VALUE!	#VALUE!	A5	#VALUE!	#VALUE!	#VALUE!	#VALUE!								#VALUE!
B1	Unknown	0.1	No Ct	#VALUE!	#VALUE!	B1					Ratio	Untreated	24d 8am	24d 1pm	dicamba 8am	dicamba 1 pm		#VALUE!
B2	Unknown	0.1	33.73	6.28125e-08	0.118176	B2					A	2.4463	0.701898	0.299857	1.43883	0		-3.08099
B3	Unknown	0.1	32.76	1.01195e-07	0.0837318	B3					B	0	1.63093	1.15557	2.23859	0		-3.57808
B4	Unknown	0.1	33.56	6.82879e-08	0.162206	B4					C	0.641567	6.01485	0	0	0		-2.6241
B5	Unknown	0.1	No Ct	#VALUE!	#VALUE!	B5					D	0.912129	0.25649	1.33355	0	0		#VALUE!
C1	Unknown	0.1	35.21	3.03417e-08	0.0464874	C1												-4.42702
C2	Unknown	0.1	30.94	2.47606e-07	0.435831	C2					Relative Expression	1	2.15104	0.697245	0.919355	0		-1.19816
C3	Unknown	0.1	No Ct	#VALUE!	#VALUE!	C3						1.0373	2.63874	0.647821	1.11065	0		#VALUE!
C4	Unknown	0.1	No Ct	#VALUE!	#VALUE!	C4						0.518651	1.31937	0.32391	0.555327	0		#VALUE!
C5	Unknown	0.1	No Ct	#VALUE!	#VALUE!	C5					Senrq	0.0375811	0.0956005	0.0234703	0.0402386	0		#VALUE!
D1	Unknown	0.1	35.77	2.30393e-08	0.0660921	D1												-3.91938
D2	Unknown	0.1	36.77	1.40913e-08	0.0185851	D2					Corrected SE	0.733484	1.72783	0.628215	0.901176	0		-5.74971
D3	Unknown	0.1	35.37	2.80464e-08	0.096628	D3												-3.37142
D4	Unknown	0.1	No Ct	#VALUE!	#VALUE!	D4						1	4.62698	0.48615	0.845213	0		#VALUE!
D5	Unknown	0.1	No Ct	#VALUE!	#VALUE!	D5						0.268999	0.376215	0.215814	0.364864	#DIV/0!		#VALUE!
E1	Unknown	0.1	28.16	1.62961e-07								0.268999	0.268999	0.59598	0.59598	0.59598
E2	Unknown	0.1	26.69	3.68489e-07
E3	Unknown	0.1	25.45	7.33372e-07
E4	Unknown	0.1	26.69	3.68489e-07
E5	Unknown	0.1	28.59	1.28361e-07
F1	Unknown	0.1	27.32	2.59755e-07
F2	Unknown	0.1	26.03	5.31516e-07
F3	Unknown	0.1	24.55	1.20856e-06
F4	Unknown	0.1	26.45	4.20994e-07
F5	Unknown	0.1	27.73	2.06888e-07
G1	Unknown	0.1	25.66	6.52686e-07
G2	Unknown	0.1	25.91	5.68123e-07
G3	Unknown	0.1	26.3	4.57545e-07
G4	Unknown	0.1	30.72	3.93551e-08
G5	Unknown	0.1	29.2	9.14943e-08
H1	Unknown	0.1	26.79	3.48594e-07
H2	Unknown	0.1	25.39	7.58206e-07
H3	Unknown	0.1	27.12	2.90251e-07
H4	Unknown	0.1	29.27	8.80077e-08
H5	Unknown	0.1	26.57	3.93868e-07
