# Supplementary material for: Investigation of physiological and molecular mechanisms conferring diurnal variation in auxinic herbicide efficacy
Source: PLoS One. 2020 Aug 28;15(8):e0238144. doi: 10.1371/journal.pone.0238144 (PMC7454982; doi:10.1371/journal.pone.0238144)
Supplement: S1 Data — (ZIP) [file pone.0238144.s013.zip › Data/qPCR Experiments/NCED study 2 final raw data.xlsx]

## Sheet: NCED1 study 2 12-10-18 - Text R
Well	Well Type	Threshold (dRn)	Ct (dRn)	RQ	NRQ		NRQ	Untreated	24d 8am	24d 1pm	dicamba 8am	dicamba 1 pm			log2NRQ
A1	Unknown	0.1319	No Ct	#VALUE!	#VALUE!		1	0	0.055192	0.009814	0.066483	0.011762	0.0402028		#VALUE!
A2	Unknown	0.1319	29.57	3.32955e-07	0.0551922		2	0.014157	0.04833	0	0.240162	0.028637			-4.17939
A3	Unknown	0.1319	32.54	7.44349e-08	0.00981355		3	0.013871	0.023707	0.268168	0.132217	0			-6.67101
A4	Unknown	0.1319	31.05	1.57825e-07	0.0664833		4	0.132783	0.042943	0.109945	0.161578	0			-3.91086
A5	Unknown	0.1319	37.13	7.35004e-09	0.0117625										-6.40966
B1	Unknown	0.1319	33.12	5.55548e-08	0.014157		Ratio	Untreated	24d 8am	24d 1pm	dicamba 8am	dicamba 1 pm			-6.14234
B2	Unknown	0.1319	30.11	2.53567e-07	0.0483304		1	0	1.37284	0.244113	1.65369	0.292567			-4.37093
B3	Unknown	0.1319	No Ct	#VALUE!	#VALUE!		2	0.35214	1.20216	0	5.97377	0.712314			#VALUE!
B4	Unknown	0.1319	33.63	4.29537e-08	0.240162		3	0.345026	0.589686	6.67039	3.28876	0			-2.05792
B5	Unknown	0.1319	37.68	5.56938e-09	0.028637		4	3.30283	1.06816	2.73476	4.01908	0			-5.12597
C1	Unknown	0.1319	32.02	9.67583e-08	0.0138714										-6.17175
C2	Unknown	0.1319	30.88	1.71956e-07	0.0237066		Relative Expression	1	1.05821	2.41232	3.73382	0.25122			-5.39857
C3	Unknown	0.1319	27.51	9.41131e-07	0.268168			1.54399	0.336317	3.09599	1.79107	0.336918			-1.89879
C4	Unknown	0.1319	32.61	7.18526e-08	0.132217			0.771997	0.168158	1.548	0.895533	0.168459			-2.91902
C5	Unknown	0.1319	No Ct	#VALUE!	#VALUE!		Senrq	0.0310364	0.00676043	0.0622337	0.0360029	0.00677251			#VALUE!
D1	Unknown	0.1319	30.21	2.41095e-07	0.132783										-2.91286
D2	Unknown	0.1319	29.99	2.69389e-07	0.0429432		Corrected SE	1.09177	0.834063	2.42167	3.01841	0.256888			-4.54143
D3	Unknown	0.1319	33.02	5.84289e-08	0.109945										-3.18515
D4	Unknown	0.1319	34.15	3.30438e-08	0.161578			1	1.11981	5.81927	13.9414	0.0631117			-2.6297
D5	Unknown	0.1319	No Ct	#VALUE!	#VALUE!			0.59598	0.0252518	0.411786	0.0575249	0.449654			#VALUE!
E1	Unknown	0.1	30.38	4.28146e-08				0.59598	0.59598	0.59598	0.59598	0.59598
E2	Unknown	0.1	21.52	6.03265e-06
E3	Unknown	0.1	21.11	7.58491e-06
E4	Unknown	0.1	23.19	2.37391e-06
E5	Unknown	0.1	25.58	6.24871e-07
F1	Unknown	0.1	22.29	3.9242e-06
F2	Unknown	0.1	21.77	5.24654e-06
F3	Unknown	0.1	33.23	8.71662e-09
F4	Unknown	0.1	27.82	1.78854e-07
F5	Unknown	0.1	27.67	1.94482e-07
G1	Unknown	0.1	21.26	6.9754e-06
G2	Unknown	0.1	21.19	7.25349e-06
G3	Unknown	0.1	22.49	3.50948e-06
G4	Unknown	0.1	25.83	5.43444e-07
G5	Unknown	0.1	28.83	1.01749e-07
H1	Unknown	0.1	23.67	1.8157e-06
H2	Unknown	0.1	21.45	6.27316e-06
H3	Unknown	0.1	25.87	5.31439e-07
H4	Unknown	0.1	27.58	2.04507e-07
H5	Unknown	0.1	28.35	1.3303e-07
