# Supplementary material for: Investigation of physiological and molecular mechanisms conferring diurnal variation in auxinic herbicide efficacy
Source: PLoS One. 2020 Aug 28;15(8):e0238144. doi: 10.1371/journal.pone.0238144 (PMC7454982; doi:10.1371/journal.pone.0238144)
Supplement: S1 Data — (ZIP) [file pone.0238144.s013.zip › Data/qPCR Experiments/NCED1 study 1 new cDNA excel.txt]

Well	Well Type	Threshold (dRn)	Ct (dRn)
A1	Unknown	Reference	Reference
A1	Unknown	0.0369	33.2
A2	Unknown	Reference	Reference
A2	Unknown	0.0369	34.36
A3	Unknown	Reference	Reference
A3	Unknown	0.0369	34.78
A4	Unknown	Reference	Reference
A4	Unknown	0.0369	33.11
A5	Unknown	Reference	Reference
A5	Unknown	0.0369	No Ct
B1	Unknown	Reference	Reference
B1	Unknown	0.0369	No Ct
B2	Unknown	Reference	Reference
B2	Unknown	0.0369	31.89
B3	Unknown	Reference	Reference
B3	Unknown	0.0369	30.86
B4	Unknown	Reference	Reference
B4	Unknown	0.0369	31.86
B5	Unknown	Reference	Reference
B5	Unknown	0.0369	No Ct
C1	Unknown	Reference	Reference
C1	Unknown	0.0369	33.49
C2	Unknown	Reference	Reference
C2	Unknown	0.0369	28.55
C3	Unknown	Reference	Reference
C3	Unknown	0.0369	No Ct
C4	Unknown	Reference	Reference
C4	Unknown	0.0369	No Ct
C5	Unknown	Reference	Reference
C5	Unknown	0.0369	No Ct
D1	Unknown	Reference	Reference
D1	Unknown	0.0369	33.67
D2	Unknown	Reference	Reference
D2	Unknown	0.0369	35.25
D3	Unknown	Reference	Reference
D3	Unknown	0.0369	33.48
D4	Unknown	Reference	Reference
D4	Unknown	0.0369	No Ct
D5	Unknown	Reference	Reference
D5	Unknown	0.0369	38.81
E1	Unknown	Reference	Reference
E1	Unknown	0.0369	26.6
E2	Unknown	Reference	Reference
E2	Unknown	0.0369	25.1
E3	Unknown	Reference	Reference
E3	Unknown	0.0369	23.85
E4	Unknown	Reference	Reference
E4	Unknown	0.0369	25.23
E5	Unknown	Reference	Reference
E5	Unknown	0.0369	27.09
F1	Unknown	Reference	Reference
F1	Unknown	0.0369	25.87
F2	Unknown	Reference	Reference
F2	Unknown	0.0369	24.75
F3	Unknown	Reference	Reference
F3	Unknown	0.0369	23.14
F4	Unknown	Reference	Reference
F4	Unknown	0.0369	24.95
F5	Unknown	Reference	Reference
F5	Unknown	0.0369	26
G1	Unknown	Reference	Reference
G1	Unknown	0.0369	24.22
G2	Unknown	Reference	Reference
G2	Unknown	0.0369	24.35
G3	Unknown	Reference	Reference
G3	Unknown	0.0369	24.76
G4	Unknown	Reference	Reference
G4	Unknown	0.0369	29.2
G5	Unknown	Reference	Reference
G5	Unknown	0.0369	27.47
H1	Unknown	Reference	Reference
H1	Unknown	0.0369	25.27
H2	Unknown	Reference	Reference
H2	Unknown	0.0369	23.93
H3	Unknown	Reference	Reference
H3	Unknown	0.0369	25.64
H4	Unknown	Reference	Reference
H4	Unknown	0.0369	27.78
H5	Unknown	Reference	Reference
H5	Unknown	0.0369	25.22
