# Supplementary material for: Investigation of physiological and molecular mechanisms conferring diurnal variation in auxinic herbicide efficacy
Source: PLoS One. 2020 Aug 28;15(8):e0238144. doi: 10.1371/journal.pone.0238144 (PMC7454982; doi:10.1371/journal.pone.0238144)
Supplement: S1 Data — (ZIP) [file pone.0238144.s013.zip › Data/qPCR Experiments/NCED1 Study 1.txt]

Well	Well Type	Threshold (dRn)	Ct (dRn)
A1	Unknown	Reference	Reference
A1	Unknown	0.1435	33.92
A2	Unknown	Reference	Reference
A2	Unknown	0.1435	33.92
A3	Unknown	Reference	Reference
A3	Unknown	0.1435	38.33
A4	Unknown	Reference	Reference
A4	Unknown	0.1435	34.53
A5	Unknown	Reference	Reference
A5	Unknown	0.1435	No Ct
B1	Unknown	Reference	Reference
B1	Unknown	0.1435	29.54
B2	Unknown	Reference	Reference
B2	Unknown	0.1435	28.87
B3	Unknown	Reference	Reference
B3	Unknown	0.1435	33.5
B4	Unknown	Reference	Reference
B4	Unknown	0.1435	32.51
B5	Unknown	Reference	Reference
B5	Unknown	0.1435	34.4
C1	Unknown	Reference	Reference
C1	Unknown	0.1435	32.58
C2	Unknown	Reference	Reference
C2	Unknown	0.1435	30.67
C3	Unknown	Reference	Reference
C3	Unknown	0.1435	No Ct
C4	Unknown	Reference	Reference
C4	Unknown	0.1435	No Ct
C5	Unknown	Reference	Reference
C5	Unknown	0.1435	No Ct
D1	Unknown	Reference	Reference
D1	Unknown	0.1435	32.05
D2	Unknown	Reference	Reference
D2	Unknown	0.1435	No Ct
D3	Unknown	Reference	Reference
D3	Unknown	0.1435	29.94
D4	Unknown	Reference	Reference
D4	Unknown	0.1435	No Ct
D5	Unknown	Reference	Reference
D5	Unknown	0.1435	No Ct
E1	Unknown	Reference	Reference
E1	Unknown	0.1435	26.97
E2	Unknown	Reference	Reference
E2	Unknown	0.1435	21.21
E3	Unknown	Reference	Reference
E3	Unknown	0.1435	26.13
E4	Unknown	Reference	Reference
E4	Unknown	0.1435	26.07
E5	Unknown	Reference	Reference
E5	Unknown	0.1435	30.62
F1	Unknown	Reference	Reference
F1	Unknown	0.1435	17.92
F2	Unknown	Reference	Reference
F2	Unknown	0.1435	21.34
F3	Unknown	Reference	Reference
F3	Unknown	0.1435	24.86
F4	Unknown	Reference	Reference
F4	Unknown	0.1435	27.4
F5	Unknown	Reference	Reference
F5	Unknown	0.1435	25.37
G1	Unknown	Reference	Reference
G1	Unknown	0.1435	24.52
G2	Unknown	Reference	Reference
G2	Unknown	0.1435	25.15
G3	Unknown	Reference	Reference
G3	Unknown	0.1435	36.15
G4	Unknown	Reference	Reference
G4	Unknown	0.1435	32.8
G5	Unknown	Reference	Reference
G5	Unknown	0.1435	30.05
H1	Unknown	Reference	Reference
H1	Unknown	0.1435	21.28
H2	Unknown	Reference	Reference
H2	Unknown	0.1435	29.4
H3	Unknown	Reference	Reference
H3	Unknown	0.1435	21.62
H4	Unknown	Reference	Reference
H4	Unknown	0.1435	31.33
H5	Unknown	Reference	Reference
H5	Unknown	0.1435	31.66
