# Supplementary material for: Investigation of physiological and molecular mechanisms conferring diurnal variation in auxinic herbicide efficacy
Source: PLoS One. 2020 Aug 28;15(8):e0238144. doi: 10.1371/journal.pone.0238144 (PMC7454982; doi:10.1371/journal.pone.0238144)
Supplement: S1 Data — (ZIP) [file pone.0238144.s013.zip › Data/qPCR Experiments/NCED3-D1_NCED3F1R1.txt]

>NCED3-D1_NCED3F1R1_D01_009.ab1
NNNNNNNNNNNNNNNNNNNNNNNNNNNNNGATTGTGTTTTTCTTCCGAGTTTGTTCTTGTTCACCATTCCTGCTTCTAAA
TTCATTTTCTCCGAATTCGGAAGGATTTCTCTCCGGGTTGAAACTCCGGTTTTACGGTTTAATCGGATTTCGGACAACAC
ACTAGAGAGATTCTCGTCACATTCGTTGAAAATGGAGTCGGCCGGAGTCATACAAGATCCGATTACGACGATCTCATCGG
AGTCGGATTCTTCCCAAGCATTCCACAAATGAAAGCAAAAACAATCTGGAACATCAATCCATTGAATTTCATCGGAAGAT
TTTGAATATTTAGGGAGAATTCCGAATCGCGAAACCTTCTCTTTATCGAAAACTACAGGGGAACCGCCATGGATCATTTC
TTGAAGCTTAAACACAACTTGTGAATCAGGAATTATAACGAAATTCTCCGAAATTGCGAAATCATGCATCATAGTTGGTG
ATTTAAGATCAATTTCAACATCAGCAGATTTCGTACCATTTTCTTTGAAATAAAAGTATTTCAGATAGGGTTTCTTCACA
ACATCGTAGCTTAAAGCGAACATTTCATGACTAACCGGATCGATTTTCGGATGCGCAATCATTGTCGATTTCAATTCTCC
ATTAAATCCATATCTACCAACAGTTTTCAGATCACCTGACGGAGTAATTTGAATTTGATAAGGTAAATCATCTTCCGACA
TAGCTAATAATCTGTTATTGAAATAAACTACTCCAGCGTTTGCTACTCCTATACCATTGTTTTGATCTAGCAGACCGAAC
AGAGCACGGGAGTAGAACAATAGTAGACGGGCAATACCCGAATGCCCATGTAATTCACCAATTGCTTTAGGGAAAATGGG
TCGGCCCAACTCCCGTTCTTGTTTAAACCGGTGGGTTTCCGTGAACCGGCAACAGTAATTCACAGACCCATCCNANTTAA
ACTGAACGGCGTGAATCATTCCGTCACNNNANAAANNNNNNNNNNNNNNNNNN
