# Supplementary material for: Investigation of physiological and molecular mechanisms conferring diurnal variation in auxinic herbicide efficacy
Source: PLoS One. 2020 Aug 28;15(8):e0238144. doi: 10.1371/journal.pone.0238144 (PMC7454982; doi:10.1371/journal.pone.0238144)
Supplement: S1 Data — (ZIP) [file pone.0238144.s013.zip › Data/qPCR Experiments/Palmer ACS1_sequences Illinois.fa.txt]

>AMAPA_ACS1_gDNA
CATAAATCTTCAACTAATTCCTTGCAAAATATTCAAGTGCCAACTATTTGTACCATCTTCCAATTTTCAACCATAATCAATTATTTTCCTTTTTTTTCT
TCTGTTCCCCTCTATATATACATATACAATATCATTCCATTTTTTCATTCAATTTCTAAAACTTAATTCAAACACAAAATAAGATACATAGTGTGCTAC
TCTGATTTAATTTAATCTTTCATTCGATTAAAAAAAGTTAAGTTTTAGAAAAATAAATCAAATATTCTTTGTCATAAATAATGGTGAAAGAAGTGTTGT
TATCAAAAATGGCAGCAGGAAATGGGCATGGTGAAGAATCAGCCTATTTTGATGGGTGGAAAGCTTATGAAAATAACCCTTTTCACCCTGTAAATAATC
CTCGAGGTGTTATTCAGATGGGTCTTGCTGAAAATCAGGTACCAATTAATCACTttattataattattaatgatatatagtattaaattatttaatttc
tatcataatataataatattGGATAAGTTTTAGAAGATTAATTCTGTTTTGTGTGGTAAAATTTTGCAGCTTTGCTTCGATCTGGTGAAAGAGTGGATT
GTGAAAAATCCAGAAGCTTCCATCTGTACAGTTGAAGGAGTTGATTCCTTCAAAGATATTGCCATCTTTCAGGATTACCACGGTTTACCACACTTTAGA
AATGTAATTTTCAATTCATTCTCCATCCAATTATTTGTTAATTGTAAAAAAATAATAATAATAAATTATGCTCGTGTTCGATCACCCATGTAGTCAATC
AGGTCAACTAATTAAGTTTTACTCGAAGGAGAAGACTTGTGTTGCATCTGCAATTTTGAGCTAAATGATTGAAACGAGTAATAGATTAATGAAAATATA
AAAGTAATTAATTAATGTTGCAAATTATATTTTCAGGCAGTAGCAAAATTGATGGAGAAAGTGAGAGGCAATAAGGTGAGATTTGACCCAGATAGAATA
GTTATGAGCGGGGGAGCAACTGGAGCCCATGAAATGATGGTATTTTGCTTGGCCAACCCTGGTGAAGCCTTCCTGGTTCCTACACCTTACTATCCTGCG
TACGTATCACTCTTGGACTCTTTTTATTATCTCATTTTGTCTTCTTTATTTGGGTATTAGGCTAGTAAGTAGCACCTTTTTTGGTAGCAAGAATAATTA
TTAATAATAAAGAAAAGCAATAATTTAACTCTTAGGCGGCTAGCTATTGACTAAATTTTGAATTATCAAAAGAAAATAACAACCTACTAAATATTCTAT
TTGCGAATGATTTACAGATTTGATAGAGATTTGAGGTGGAGAACAGGAGTACAACTTATACCAGTTGAATGTCACAGCTCAAACAACTTCAAAGTAACG
AAATCAGCCTTAGAAAAGGCATATAAAAAAGCTCAAGACGACAACATTATAGTGAAAGGTTTGATTATAACCAACCCATCAAACCCGTTAGGGACTGTC
TTAGATAGGGAAACCTTAAAGAACATCTTAGCTTTCACTACTGATAAAAACATCCATTTAGTATGTGATGAGATTTATGGAGCAACTGTATTTGGTTAT
CCTAATTTTGTTAGCATAGCCGAGATACTATTAGACCAAAAACACAACCCGGATCTCATACACATCGTGTATAGCCTCTCGAAAGACTTAGGTTTCCCT
GGCTTTCGAGTGGGGATCGTGTACTCTTACAACGATGATGTTGTAAGCTGTGCAAGAAAAATGTCGAGTTTTGGCCTTGTTTCGACACAAACACAGACT
CTTGTTGCTTCCATGCTCTCGGATGAGGAGTTTGTGGACAAATTCTTAGCTGAGAGTAGGAAAAGACTAGAAAGTCGACACAATTTGTTCACTAGGGGA
CTTAGCCAATTTGGAATTCAATGCTTGAAAAGCAATGCTGGATTGTTTGTATGGATGGATTTAAGGAAACTTATTGAGGAGAATCCAACTGAAGAAGGC
GAGCTCGAGTTGTGGCGAGTGATTATTAATGAAGTGAAGATAAATGTATCACCAGGATGTTCATTTCATTGCAAAGAAGCTGGATGGTTTAGAGTATGT
ATTGCTAACATGGATGATGAAACAATGCAAGTTGCTTTAAGAAGGATTAGAAAATTTGCTGCACAAAAGGTGGTAAAGCCTATTGTTACACCTGCAAAG
AGGAAATGTTGGCATCAGAACAATCTTCAGTTAAGGTTATCAAATAGAAGATTGGATGATTTAATGGGGGTTTCCCAAATGGGATCTCCTCATTCTCCA
TTGCCTCAATCACCTCTTGTTCGAGCTCAATATTAGGGTTTTTTTCTCAGTATTGTGATGACCGCAAATAGGAGTAAATTGTTGTGATAGTGCATCAGT
ATAAATTTTAAATTTATTTAAATAAATAAATAGAAGCAAATCGATTGTATTGATCAATTAAATTAGATGTTTTAACTTTTTAAGCGTTACAAATTATCT
TTCCTTTAAACTTTAAGAATTTGTAAACTGTAATGTTTTTGATGATATGTATATTTGTATATTATTGTTTGTTG
>AMAPA_ACS1_CDS
ATGGTGAAAGAAGTGTTGTTATCAAAAATGGCAGCAGGAAATGGGCATGGTGAAGAATCAGCCTATTTTGATGGGTGGAAAGCTTATGAAAATAACCCT
TTTCACCCTGTAAATAATCCTCGAGGTGTTATTCAGATGGGTCTTGCTGAAAATCAGCTTTGCTTCGATCTGGTGAAAGAGTGGATTGTGAAAAATCCA
GAAGCTTCCATCTGTACAGTTGAAGGAGTTGATTCCTTCAAAGATATTGCCATCTTTCAGGATTACCACGGTTTACCACACTTTAGAAATGCAGTAGCA
AAATTGATGGAGAAAGTGAGAGGCAATAAGGTGAGATTTGACCCAGATAGAATAGTTATGAGCGGGGGAGCAACTGGAGCCCATGAAATGATGGTATTT
TGCTTGGCCAACCCTGGTGAAGCCTTCCTGGTTCCTACACCTTACTATCCTGCATTTGATAGAGATTTGAGGTGGAGAACAGGAGTACAACTTATACCA
GTTGAATGTCACAGCTCAAACAACTTCAAAGTAACGAAATCAGCCTTAGAAAAGGCATATAAAAAAGCTCAAGACGACAACATTATAGTGAAAGGTTTG
ATTATAACCAACCCATCAAACCCGTTAGGGACTGTCTTAGATAGGGAAACCTTAAAGAACATCTTAGCTTTCACTACTGATAAAAACATCCATTTAGTA
TGTGATGAGATTTATGGAGCAACTGTATTTGGTTATCCTAATTTTGTTAGCATAGCCGAGATACTATTAGACCAAAAACACAACCCGGATCTCATACAC
ATCGTGTATAGCCTCTCGAAAGACTTAGGTTTCCCTGGCTTTCGAGTGGGGATCGTGTACTCTTACAACGATGATGTTGTAAGCTGTGCAAGAAAAATG
TCGAGTTTTGGCCTTGTTTCGACACAAACACAGACTCTTGTTGCTTCCATGCTCTCGGATGAGGAGTTTGTGGACAAATTCTTAGCTGAGAGTAGGAAA
AGACTAGAAAGTCGACACAATTTGTTCACTAGGGGACTTAGCCAATTTGGAATTCAATGCTTGAAAAGCAATGCTGGATTGTTTGTATGGATGGATTTA
AGGAAACTTATTGAGGAGAATCCAACTGAAGAAGGCGAGCTCGAGTTGTGGCGAGTGATTATTAATGAAGTGAAGATAAATGTATCACCAGGATGTTCA
TTTCATTGCAAAGAAGCTGGATGGTTTAGAGTATGTATTGCTAACATGGATGATGAAACAATGCAAGTTGCTTTAAGAAGGATTAGAAAATTTGCTGCA
CAAAAGGTGGTAAAGCCTATTGTTACACCTGCAAAGAGGAAATGTTGGCATCAGAACAATCTTCAGTTAAGGTTATCAAATAGAAGATTGGATGATTTA
ATGGGGGTTTCCCAAATGGGATCTCCTCATTCTCCATTGCCTCAATCACCTCTTGTTCGAGCTCAATATTAG
