# Supplementary material for: Investigation of physiological and molecular mechanisms conferring diurnal variation in auxinic herbicide efficacy
Source: PLoS One. 2020 Aug 28;15(8):e0238144. doi: 10.1371/journal.pone.0238144 (PMC7454982; doi:10.1371/journal.pone.0238144)
Supplement: S1 Data — (ZIP) [file pone.0238144.s013.zip › Data/Translocation Experiments/24d NPA CSV.csv]

Time	Rate	transOTL
8am	0.00001	21.12305244
8am	0.00001	NA
8am	0.00001	20.62152862
8am	0.00001	5.543677767
8am	0.00001	18.13499159
8am	0.00001	30.52792948
8am	0.00001	67.23543751
8am	0.00001	33.68622303
8am	1	21.47615208
8am	1	17.40435868
8am	1	12.08245807
8am	1	9.989884576
8am	1	28.05447271
8am	1	25.96702207
8am	1	11.77860051
8am	1	18.65263221
8am	10	14.42423812
8am	10	12.64606141
8am	10	21.23120663
8am	10	91.73542448
8am	10	24.0061014
8am	10	39.68347957
8am	10	NA
8am	10	19.57738925
8am	25	23.24536075
8am	25	18.22672528
8am	25	14.74201164
8am	25	10.94455502
8am	25	19.70878394
8am	25	12.59947874
8am	25	NA
8am	25	23.82002516
1pm	0.00001	NA
1pm	0.00001	22.94093709
1pm	0.00001	12.72553651
1pm	0.00001	14.71991453
1pm	0.00001	31.81870986
1pm	0.00001	39.47862846
1pm	0.00001	54.17049443
1pm	0.00001	34.2479561
1pm	1	12.3826972
1pm	1	6.632783027
1pm	1	27.60663722
1pm	1	1.796515216
1pm	1	34.56045646
1pm	1	48.68277946
1pm	1	27.45717016
1pm	1	23.89669094
1pm	10	2.170632397
1pm	10	9.027477325
1pm	10	7.752686367
1pm	10	17.09378675
1pm	10	15.42598358
1pm	10	27.7350028
1pm	10	15.93242173
1pm	10	20.42614325
1pm	25	7.178518419
1pm	25	13.71352915
1pm	25	16.00999548
1pm	25	15.97269702
1pm	25	23.95078606
1pm	25	16.06935486
1pm	25	28.92168981
1pm	25	9.860899116
