# Supplementary material for: Investigation of physiological and molecular mechanisms conferring diurnal variation in auxinic herbicide efficacy
Source: PLoS One. 2020 Aug 28;15(8):e0238144. doi: 10.1371/journal.pone.0238144 (PMC7454982; doi:10.1371/journal.pone.0238144)
Supplement: S1 Data — (ZIP) [file pone.0238144.s013.zip › Data/Translocation Experiments/24d TIBA CSV.csv]

Time	Rate	transOTL
8am	0.00001	21.12305244
8am	0.00001	NA
8am	0.00001	20.62152862
8am	0.00001	5.543677767
8am	0.00001	18.13499159
8am	0.00001	30.52792948
8am	0.00001	67.23543751
8am	0.00001	33.68622303
8am	1	13.2217223
8am	1	11.3472746
8am	1	NA
8am	1	19.00225991
8am	1	NA
8am	1	NA
8am	1	33.03660081
8am	1	22.67831605
8am	10	7.625788752
8am	10	20.21236393
8am	10	18.49996146
8am	10	5.909147706
8am	10	19.57877807
8am	10	29.5618502
8am	10	36.41633548
8am	10	37.5999093
8am	25	8.827923912
8am	25	NA
8am	25	23.34123821
8am	25	30.7238224
8am	25	47.15327085
8am	25	42.83705636
8am	25	31.88961052
8am	25	26.67215557
1pm	0.00001	NA
1pm	0.00001	22.94093709
1pm	0.00001	12.72553651
1pm	0.00001	14.71991453
1pm	0.00001	31.81870986
1pm	0.00001	39.47862846
1pm	0.00001	54.17049443
1pm	0.00001	34.2479561
1pm	1	18.24357298
1pm	1	19.92563149
1pm	1	26.44999814
1pm	1	21.79347772
1pm	1	44.92884198
1pm	1	31.10618555
1pm	1	39.67975126
1pm	1	33.59766351
1pm	10	NA
1pm	10	19.4309175
1pm	10	7.991549212
1pm	10	5.878103494
1pm	10	28.03781334
1pm	10	23.12299786
1pm	10	23.54366132
1pm	10	43.20303087
1pm	25	9.292542619
1pm	25	24.60411882
1pm	25	18.18269707
1pm	25	NA
1pm	25	29.109422
1pm	25	27.39010261
1pm	25	29.75645981
1pm	25	43.33715784
