# Supplementary material for: Investigation of physiological and molecular mechanisms conferring diurnal variation in auxinic herbicide efficacy
Source: PLoS One. 2020 Aug 28;15(8):e0238144. doi: 10.1371/journal.pone.0238144 (PMC7454982; doi:10.1371/journal.pone.0238144)
Supplement: S1 Data — (ZIP) [file pone.0238144.s013.zip › Data/Translocation Experiments/24d Verapamil CSV.csv]

Time	Rate	transOTL
8am	0.00001	21.12305244
8am	0.00001	NA
8am	0.00001	20.62152862
8am	0.00001	5.543677767
8am	0.00001	18.13499159
8am	0.00001	30.52792948
8am	0.00001	67.23543751
8am	0.00001	33.68622303
8am	1	25.05836651
8am	1	46.97223491
8am	1	10.66568415
8am	1	33.01856726
8am	1	33.71631927
8am	1	32.54173051
8am	1	29.95599022
8am	1	31.92128026
8am	10	18.81973248
8am	10	21.93761146
8am	10	12.43759338
8am	10	35.15547748
8am	10	24.99237381
8am	10	40.77248059
8am	10	26.49646701
8am	10	30.50180638
8am	25	16.57677814
8am	25	22.31249078
8am	25	NA
8am	25	31.91746816
8am	25	19.08081652
8am	25	22.30221085
8am	25	42.40153523
8am	25	26.65248721
1pm	0.00001	NA
1pm	0.00001	22.94093709
1pm	0.00001	12.72553651
1pm	0.00001	14.71991453
1pm	0.00001	31.81870986
1pm	0.00001	39.47862846
1pm	0.00001	54.17049443
1pm	0.00001	34.2479561
1pm	1	19.39652218
1pm	1	29.49057597
1pm	1	10.92514124
1pm	1	25.68144454
1pm	1	42.03764565
1pm	1	22.81693603
1pm	1	26.41323091
1pm	1	42.8710588
1pm	10	NA
1pm	10	23.70487934
1pm	10	25.62411267
1pm	10	25.14095562
1pm	10	29.9505686
1pm	10	37.22832773
1pm	10	24.10407542
1pm	10	NA
1pm	25	19.92819952
1pm	25	14.69236229
1pm	25	20.2590495
1pm	25	NA
1pm	25	35.87413942
1pm	25	34.36386356
1pm	25	32.35085385
1pm	25	18.18556985
