# Supplementary material for: Investigation of physiological and molecular mechanisms conferring diurnal variation in auxinic herbicide efficacy
Source: PLoS One. 2020 Aug 28;15(8):e0238144. doi: 10.1371/journal.pone.0238144 (PMC7454982; doi:10.1371/journal.pone.0238144)
Supplement: S1 Data — (ZIP) [file pone.0238144.s013.zip › Data/Translocation Experiments/dicamba NPA study 1 CSV.csv]

Time	Rate	transOTL
8am	0.00001	68.61980295
8am	0.00001	69.97492266
8am	0.00001	67.74704253
8am	0.00001	80.37888158
8am	1	63.27653397
8am	1	72.94576161
8am	1	47.49576326
8am	1	58.04226168
8am	10	51.95762121
8am	10	39.98830018
8am	10	23.2819583
8am	10	59.61970387
8am	25	22.53869793
8am	25	19.76295792
8am	25	23.78142826
8am	25	51.18466269
1pm	0.00001	90.50565342
1pm	0.00001	71.65907982
1pm	0.00001	68.87843005
1pm	0.00001	60.78048203
1pm	1	52.83351024
1pm	1	65.39366005
1pm	1	62.43284083
1pm	1	66.25475968
1pm	10	34.64044918
1pm	10	33.93707639
1pm	10	27.27604009
1pm	10	28.65614885
1pm	25	16.20950324
1pm	25	27.75484424
1pm	25	22.85442485
1pm	25	23.3311302
