# Supplementary material for: Investigation of physiological and molecular mechanisms conferring diurnal variation in auxinic herbicide efficacy
Source: PLoS One. 2020 Aug 28;15(8):e0238144. doi: 10.1371/journal.pone.0238144 (PMC7454982; doi:10.1371/journal.pone.0238144)
Supplement: S1 Data — (ZIP) [file pone.0238144.s013.zip › Data/Translocation Experiments/dicamba NPA study 2 CSV.csv]

Time	Rate	transOTL
8am	0.00001	62.14757049
8am	0.00001	57.13190184
8am	0.00001	68.32909485
8am	0.00001	67.69702453
8am	1	51.33095154
8am	1	54.29990195
8am	1	60.86292904
8am	1	53.18524056
8am	10	53.77288638
8am	10	30.97579667
8am	10	44.67460381
8am	10	49.21416776
8am	25	46.74086246
8am	25	29.70289349
8am	25	21.89292543
8am	25	57.78184377
1pm	0.00001	76.20858512
1pm	0.00001	74.00791364
1pm	0.00001	65.58153598
1pm	0.00001	36.83879093
1pm	1	47.60093949
1pm	1	53.51169177
1pm	1	46.98835553
1pm	1	70.47325839
1pm	10	41.63402645
1pm	10	45.81032363
1pm	10	74.54794217
1pm	10	42.08412207
1pm	25	54.91258603
1pm	25	36.80540702
1pm	25	48.94018014
1pm	25	51.52591141
