# Supplementary material for: Investigation of physiological and molecular mechanisms conferring diurnal variation in auxinic herbicide efficacy
Source: PLoS One. 2020 Aug 28;15(8):e0238144. doi: 10.1371/journal.pone.0238144 (PMC7454982; doi:10.1371/journal.pone.0238144)
Supplement: S1 Data — (ZIP) [file pone.0238144.s013.zip › Data/Translocation Experiments/dicamba TIBA CSV.csv]

Time	Rate	transOTL
8am	0.00001	68.61980295
8am	0.00001	69.97492266
8am	0.00001	67.74704253
8am	0.00001	80.37888158
8am	0.00001	62.14757049
8am	0.00001	57.13190184
8am	0.00001	68.32909485
8am	0.00001	67.69702453
8am	1	82.2026923
8am	1	76.77097006
8am	1	71.75455971
8am	1	77.38669843
8am	1	52.19641993
8am	1	80.58268825
8am	1	72.67718507
8am	1	78.22226466
8am	10	79.42015779
8am	10	66.66998474
8am	10	76.70764396
8am	10	NA
8am	10	55.99261849
8am	10	69.89211491
8am	10	79.05823198
8am	10	78.78140032
8am	25	58.32685924
8am	25	79.46707978
8am	25	74.9614648
8am	25	80.95418259
8am	25	80.75440015
8am	25	80.5224781
8am	25	77.03610614
8am	25	80.71346885
1pm	0.00001	90.50565342
1pm	0.00001	71.65907982
1pm	0.00001	68.87843005
1pm	0.00001	60.78048203
1pm	0.00001	76.20858512
1pm	0.00001	74.00791364
1pm	0.00001	65.58153598
1pm	0.00001	36.83879093
1pm	1	68.79247742
1pm	1	66.21720273
1pm	1	74.45868069
1pm	1	74.97872999
1pm	1	70.84305854
1pm	1	78.60525544
1pm	1	81.41888216
1pm	1	69.15995397
1pm	10	79.07810911
1pm	10	70.91449231
1pm	10	65.67429606
1pm	10	76.41940855
1pm	10	81.15572809
1pm	10	77.5621965
1pm	10	77.00940366
1pm	10	75.35516373
1pm	25	80.05926601
1pm	25	67.17367592
1pm	25	65.71031157
1pm	25	69.50168791
1pm	25	74.46060412
1pm	25	74.85506619
1pm	25	76.71237632
1pm	25	67.70029907
