# Supplementary material for: Investigation of physiological and molecular mechanisms conferring diurnal variation in auxinic herbicide efficacy
Source: PLoS One. 2020 Aug 28;15(8):e0238144. doi: 10.1371/journal.pone.0238144 (PMC7454982; doi:10.1371/journal.pone.0238144)
Supplement: S1 Data — (ZIP) [file pone.0238144.s013.zip › Data/Translocation Experiments/dicamba TIBA study 1 CSV.csv]

Time	Rate	transOTL
8am	0.00001	68.61980295
8am	0.00001	69.97492266
8am	0.00001	67.74704253
8am	0.00001	80.37888158
8am	1	82.2026923
8am	1	76.77097006
8am	1	71.75455971
8am	1	77.38669843
8am	10	79.42015779
8am	10	66.66998474
8am	10	76.70764396
8am	10	NA
8am	25	58.32685924
8am	25	79.46707978
8am	25	74.9614648
8am	25	80.95418259
1pm	0.00001	90.50565342
1pm	0.00001	71.65907982
1pm	0.00001	68.87843005
1pm	0.00001	60.78048203
1pm	1	68.79247742
1pm	1	66.21720273
1pm	1	74.45868069
1pm	1	74.97872999
1pm	10	79.07810911
1pm	10	70.91449231
1pm	10	65.67429606
1pm	10	76.41940855
1pm	25	80.05926601
1pm	25	67.17367592
1pm	25	65.71031157
1pm	25	69.50168791
