# Supplementary material for: Investigation of physiological and molecular mechanisms conferring diurnal variation in auxinic herbicide efficacy
Source: PLoS One. 2020 Aug 28;15(8):e0238144. doi: 10.1371/journal.pone.0238144 (PMC7454982; doi:10.1371/journal.pone.0238144)
Supplement: S1 Data — (ZIP) [file pone.0238144.s013.zip › Data/Translocation Experiments/dicamba TIBA study 2 CSV.csv]

Time	Rate	transOTL
8am	0.00001	62.14757049
8am	0.00001	57.13190184
8am	0.00001	68.32909485
8am	0.00001	67.69702453
8am	1	52.19641993
8am	1	80.58268825
8am	1	72.67718507
8am	1	78.22226466
8am	10	55.99261849
8am	10	69.89211491
8am	10	79.05823198
8am	10	78.78140032
8am	25	80.75440015
8am	25	80.5224781
8am	25	77.03610614
8am	25	80.71346885
1pm	0.00001	76.20858512
1pm	0.00001	74.00791364
1pm	0.00001	65.58153598
1pm	0.00001	36.83879093
1pm	1	70.84305854
1pm	1	78.60525544
1pm	1	81.41888216
1pm	1	69.15995397
1pm	10	81.15572809
1pm	10	77.5621965
1pm	10	77.00940366
1pm	10	75.35516373
1pm	25	74.46060412
1pm	25	74.85506619
1pm	25	76.71237632
1pm	25	67.70029907
