# Supplementary material for: Investigation of physiological and molecular mechanisms conferring diurnal variation in auxinic herbicide efficacy
Source: PLoS One. 2020 Aug 28;15(8):e0238144. doi: 10.1371/journal.pone.0238144 (PMC7454982; doi:10.1371/journal.pone.0238144)
Supplement: S1 Data — (ZIP) [file pone.0238144.s013.zip › Data/Translocation Experiments/dicamba verapamil CSV.csv]

Time	Rate	transOTL
8am	0.00001	68.61980295
8am	0.00001	69.97492266
8am	0.00001	67.74704253
8am	0.00001	80.37888158
8am	0.00001	62.14757049
8am	0.00001	57.13190184
8am	0.00001	68.32909485
8am	0.00001	67.69702453
8am	1	73.30119472
8am	1	53.31186352
8am	1	63.57548201
8am	1	67.87524851
8am	1	81.22699958
8am	1	56.88046505
8am	1	77.45628232
8am	1	78.28715605
8am	10	73.535995
8am	10	71.18172688
8am	10	74.70917891
8am	10	70.7458523
8am	10	65.07971014
8am	10	72.60387904
8am	10	65.59624859
8am	10	63.08493472
8am	25	81.55255664
8am	25	48.84905776
8am	25	84.61067018
8am	25	69.30725723
8am	25	70.15914014
8am	25	62.79497556
8am	25	74.16417567
8am	25	67.31718787
1pm	0.00001	90.50565342
1pm	0.00001	71.65907982
1pm	0.00001	68.87843005
1pm	0.00001	60.78048203
1pm	0.00001	76.20858512
1pm	0.00001	74.00791364
1pm	0.00001	65.58153598
1pm	0.00001	36.83879093
1pm	1	69.59047482
1pm	1	78.29652485
1pm	1	58.85669333
1pm	1	62.92830447
1pm	1	75.05545595
1pm	1	72.34570967
1pm	1	73.09788439
1pm	1	80.12553148
1pm	10	66.06715266
1pm	10	72.46641618
1pm	10	70.05760587
1pm	10	63.92507331
1pm	10	73.16455696
1pm	10	65.38373425
1pm	10	80.59107358
1pm	10	76.58550629
1pm	25	46.63028758
1pm	25	69.21395305
1pm	25	65.10062771
1pm	25	76.05441774
1pm	25	64.87295617
1pm	25	76.70547148
1pm	25	69.13010895
1pm	25	66.47661845
