# Supplementary material for: Investigation of physiological and molecular mechanisms conferring diurnal variation in auxinic herbicide efficacy
Source: PLoS One. 2020 Aug 28;15(8):e0238144. doi: 10.1371/journal.pone.0238144 (PMC7454982; doi:10.1371/journal.pone.0238144)
Supplement: S1 Data — (ZIP) [file pone.0238144.s013.zip › Data/Translocation Experiments/dicamba verapamil study 1 CSV.csv]

Time	Rate	transOTL
8am	0.00001	68.61980295
8am	0.00001	69.97492266
8am	0.00001	67.74704253
8am	0.00001	80.37888158
8am	1	73.30119472
8am	1	53.31186352
8am	1	63.57548201
8am	1	67.87524851
8am	10	73.535995
8am	10	71.18172688
8am	10	74.70917891
8am	10	70.7458523
8am	25	81.55255664
8am	25	48.84905776
8am	25	84.61067018
8am	25	69.30725723
1pm	0.00001	90.50565342
1pm	0.00001	71.65907982
1pm	0.00001	68.87843005
1pm	0.00001	60.78048203
1pm	1	69.59047482
1pm	1	78.29652485
1pm	1	58.85669333
1pm	1	62.92830447
1pm	10	66.06715266
1pm	10	72.46641618
1pm	10	70.05760587
1pm	10	63.92507331
1pm	25	46.63028758
1pm	25	69.21395305
1pm	25	65.10062771
1pm	25	76.05441774
