# Supplementary material for: Investigation of physiological and molecular mechanisms conferring diurnal variation in auxinic herbicide efficacy
Source: PLoS One. 2020 Aug 28;15(8):e0238144. doi: 10.1371/journal.pone.0238144 (PMC7454982; doi:10.1371/journal.pone.0238144)
Supplement: S1 Data — (ZIP) [file pone.0238144.s013.zip › Data/Translocation Experiments/dicamba verapamil study 2 CSV.csv]

Time	Rate	transOTL
8am	0.00001	68.61980295
8am	0.00001	69.97492266
8am	0.00001	67.74704253
8am	0.00001	80.37888158
8am	1	81.22699958
8am	1	56.88046505
8am	1	77.45628232
8am	1	78.28715605
8am	10	65.07971014
8am	10	72.60387904
8am	10	65.59624859
8am	10	63.08493472
8am	25	70.15914014
8am	25	62.79497556
8am	25	74.16417567
8am	25	67.31718787
1pm	0.00001	90.50565342
1pm	0.00001	71.65907982
1pm	0.00001	68.87843005
1pm	0.00001	60.78048203
1pm	1	75.05545595
1pm	1	72.34570967
1pm	1	73.09788439
1pm	1	80.12553148
1pm	10	73.16455696
1pm	10	65.38373425
1pm	10	80.59107358
1pm	10	76.58550629
1pm	25	64.87295617
1pm	25	76.70547148
1pm	25	69.13010895
1pm	25	66.47661845
