# Supplementary material for: Investigation of physiological and molecular mechanisms conferring diurnal variation in auxinic herbicide efficacy
Source: PLoS One. 2020 Aug 28;15(8):e0238144. doi: 10.1371/journal.pone.0238144 (PMC7454982; doi:10.1371/journal.pone.0238144)
Supplement: S1 Data — (ZIP) [file pone.0238144.s013.zip › Data/Translocation Experiments/Dose Response Analyses.xlsx]

## Sheet: p-values for study effect
	TransOTL
	2,4-D
	NPA
	Study*Rate	0.4219
	Study*AppTime	0.1085
	TIBA
	Study*Rate	0.8344
	Study*AppTime	0.9055
	Verapamil
	Study*Rate	0.9985
	Study*AppTime	0.3523
	Dicamba
	NPA
	Study*Rate	0.0124
	Study*AppTime	0.0909
	TIBA
	Study*Rate	0.5278
	Study*AppTime	0.2614
	Verapamil
	Study*Rate	0.3114	convergence issues, presented separately
	Study*AppTime	0.2132

## Sheet: 24D
						All models EXD.3
NPA								TIBA							Verapamil
Parameter	p-value		ED90 Comparison					Parameter	p-value		ED90 Comparison				Parameter	p-value		ED90 Comparison
Tmin	0.3505		1pm/8am	4.5155e-11	SE			Tmin	0.9244		1pm/8am	30.804	SE		Tmin	0.97		1pm/8am	7.9793	SE
T0	0.2704		8 am ED90	75227000000	23.026			T0	0.7023		8 am ED90	0.20989	7.2376		T0	0.8964		8 am ED90	22.328	98.873
e	<0.0001		1 pm ED90	3.3991	4.0603			e	0.6548		1 pm ED90	6.46556	11.8773		e	0.9698		1 pm ED90	178.159	4098.44
08:00:00	Estimate	SE						08:00:00	Estimate	SE					08:00:00	Estimate	SE
Tmin	5.4575	10						Tmin	24.3065	2.92511					Tmin	25.4009	6.9989
T0	23.754	2.7072		c lower limit				T0	28.1251	4.94499					T0	29.4382	3.2646
e	32692000000	10		d upper limit				e	0.091156	3.14325					e	9.6968	42.9402
				e steepness of decay
13:00:00								13:00:00							13:00:00
Tmin	15.45	3.5497						Tmin	23.8629	3.61822					Tmin	15.5408	260.741
T0	30.027	4.9402						T0	30.634	4.25785					T0	28.8565	3.0165
e	1.4762	1.7634						e	2.80796	5.15824					e	77.3735	1779.93
8 am SE	18.0869							8 am SE	14.4383						8 am SE	12.2808
1 pm SE	11.5812							1 pm SE	11.8099						1 pm SE	10.4198

## Sheet: Dicamba
					All models EXD.3 unless otherwise noted
	NPA Study 1								TIBA (AR.3 instead of EXD.3)							Verapamil Study 1 (LL.4)
	Parameter	p-value		ED90 Comparison					Parameter	p-value		ED90 Comparison				Parameter	p-value		ED90 Comparison
	Tmin	0.8394		1pm/8am	0.4911	SE			T0	0.9431		1pm/8am	1.0989	SE		b	0.5627		1pm/8am	1.6687e-134	SE
	T0	0.5747		8 am ED90	25.0251	18.5822			Tmax	0.768		8 am ED90	0.97202	2.31271		Tmin	0.3592		8 am ED90	4.6423e+140	3.3803e+143
	e	0.5249		1 pm ED90	12.2904	6.7148			e	0.9785		1 pm ED90	1.06818	2.69799		T0	0.4403		1 pm ED90	7746400	202450000
																I50	<0.0001
	08:00:00	Estimate	SE						08:00:00	Estimate	SE
	Tmin	25.4075	12.2132						T0	67.7534	3.00947					08:00:00	Estimate	SE
	T0	68.3472	4.0589		c lower limit				Tmax	74.6169	2.19784					b	0.007625	0.019268
	e	10.8682	8.0702		d upper limit				e	0.42214	1.0044					Tmin	47.415	9.6209
					e steepness of decay											T0	86.927	9.6224
	13:00:00								13:00:00							I50	3317600000000000	10
	Tmin	22.6226	5.9957						T0	68.0583	3.00969
	T0	71.7491	4.3992						Tmax	73.7104	2.12719					13:00:00
	e	5.3376	2.9162						e	0.4639	1.17172					b	0.12937	0.20652
																Tmin	59.784	9.0821
	8 am SE	12.2744							8 am SE	8.20101						T0	76.497	9.1667
	1 pm SE	7.43441							1 pm SE	8.81013						I50	0.32592	4.1255
																8 am SE	10.321
																1 pm SE	10.14
	NPA Study 2
	Parameter	p-value		ED90 Comparison
	Tmin	0.2071		1pm/8am	0.48458	SE										Verapamil Study 2 (EXD.3)
	T0	0.9586		8 am ED90	4.8467	6.8937										Parameter	p-value		ED90 Comparison
	e	0.7448		1 pm ED90	2.3486	3.1842										c	<0.0001		1pm/8am	3.012e-07	SE
																d	0.1025		8 am ED90	9121000000	23.026
	08:00:00	Estimate	SE													e	<0.0001		1 pm ED90	2747.2	23.025
	Tmin	41.6621	4.4446
	T0	63.6129	6.3219		c lower limit											08:00:00	Estimate	SE
	e	2.1049	2.9939		d upper limit											c	56.737	10
					e steepness of decay											d	70.086	1.8448
	13:00:00															e	3961200000	10
	Tmin	49.5303	4.1504
	T0	63.1604	5.8656													13:00:00	Estimate	SE
	e	1.02	1.3829													c	-0.015076	9.9898
																d	74.519	1.8596
	8 am SE	9.91246														e	1193.1	9.9996
	1 pm SE	13.2995
																8 am SE	7.39907
																1 pm SE	7.54164

## Sheet: Paper Tables
	24d parameter comparison						dicamba parameter comparison
	Inhibitor	Equation	Parameter	p			Inhibitor	Study	Equation (SE)	Parameter	p
	NPA		Tmin	0.3505			NPA	1		Tmin	0.8394
			T0	0.2704						T0	0.5747
			e	<0.0001						e	0.5249
	TIBA		Tmin	0.9244				2		Tmin	0.2071
			T0	0.7023						T0	0.9586
			e	0.6548						e	0.7448
	Verapamil		Tmin	0.97			TIBA	Combined		T0	0.9431
			T0	0.8964						Tmax	0.768
			e	0.9698						e	0.9785
							Verapamil	1		b	0.5627
										Tmin	0.3592
										T0	0.4403
										I50	<0.0001
								2		Tmin	<0.0001
										T0	0.1025
										e	<0.0001
	24d Parameters						Dicamba parameters
	Inhibitor	Application Time	Parameter	Estimate (SE)			Inhibitor	Study	Application Time	Parameter	Estimate (SE)
	NPA	08:00:00	Tmin	5.46 (10.00)			NPA	1	08:00:00	Tmin	25.41 (12.21)
			T0	23.75 (2.71)						T0	68.35 (4.06)
			e	3.27E+10 (10.00)						e	10.87 (8.07)
		13:00:00	Tmin	15.45 (3.55)					13:00:00	Tmin	22.62 (6.00)
			T0	30.03 (4.94)						T0	71.75 (4.40)
			e	1.48 (1.76)						e	5.34 (2.92)
	TIBA	08:00:00	Tmin	24.31 (2.93)				2	08:00:00	Tmin	41.66 (4.44)
			T0	28.13 (4.94)						T0	63.61 (6.32)
			e	0.091 (3.14)						e	2.10 (2.99)
		13:00:00	Tmin	23.86 (3.62)					13:00:00	Tmin	49.53 (4.15)
			T0	30.63 (4.26)						T0	63.16 (5.87)
			e	2.81 (5.16)						e	1.02 (1.38)
	Verapamil	08:00:00	Tmin	25.40 (7.00)			TIBA	Combined	08:00:00	T0	67.75 (3.01)
			T0	29.44 (3.26)						Tmax	74.62 (2.20)
			e	9.70 (42.94)						e	0.42 (1.00)
		13:00:00	Tmin	15.54 (260.74)					13:00:00	T0	68.06 (3.01)
			T0	28.86 (3.02)						Tmax	73.71 (2.13)
			e	77.37 (1779.93)						e	0.46 (1.17)
							Verapamil	1	08:00:00	b	0.0076 (0.02)
										Tmin	47.42 (9.62)
										T0	86.93 (9.62)
										I50	3.32E+15 (10.00)
									13:00:00	b	0.13 (0.21)
										Tmin	59.78 (9.08)
										T0	76.50 (9.17)
										I50	0.33 (4.13)
								2	08:00:00	Tmin	56.74 (10.00)
										T0	70.086 (1.84)
										e	3.96E9 (10.00)
									13:00:00	Tmin	negative0.015 (9.99)
										T0	74.52 (1.86)
										e	1193.10 (10.00)
	24d ED90						dicamba ED90
Inhibitor	Application Time	ED90	Relative Potency (1pm/8am)				Inhibitor	Study	Application Time	ED90	Relative Potency (1pm/8am)
NPA	08:00:00	75200000000					NPA	1	08:00:00	NS
	13:00:00	3.4	4.52e-11						13:00:00	NS	NS
TIBA	08:00:00	NS						2	08:00:00	NS
	13:00:00	NS	NS						13:00:00	NS	NS
Verapamil	08:00:00	NS					TIBA	Combined	08:00:00	NS
	13:00:00	NS	NS						13:00:00	NS	NS
							Verapamil	1	08:00:00	4.64e+140
									13:00:00	7750000	1.67e-134
								2	08:00:00	9120000000
									13:00:00	2747.2	3.012e-07
