# Supplementary material for: Investigation of physiological and molecular mechanisms conferring diurnal variation in auxinic herbicide efficacy
Source: PLoS One. 2020 Aug 28;15(8):e0238144. doi: 10.1371/journal.pone.0238144 (PMC7454982; doi:10.1371/journal.pone.0238144)
Supplement: S1 Data — (ZIP) [file pone.0238144.s013.zip › Data/Translocation Experiments/Final Analyses.xlsx]

## Sheet: Overall ANOVA
											2,4-D
				Absorption		Translocation out of Treated Leaf		Specific Radioactivity				Absorb	OTL	PAS
Study	Application Time	Inhibitor	Rate	%				Bq mg-1			Study*AppTime	0.3366	0.0956	0.285
1	08:00:00	NPA	1 uM	71							Study*Inhibitor	0.0197	0.2135	0.0373
			10 uM	81
			25 uM	70
											Dicamba
		Verapamil	1 uM	73								Absorb	OTL	PAS
			10 uM	69							Study*AppTime	0.1534	0.0314	0.1173
			25 uM	65							Study*Inhibitor	0.7176	0.0035	0.4246
		TIBA	1 uM	75
			10 uM	72
			25 uM	72
		None		73
	13:00:00	NPA	1 uM	66
			10 uM	73
			25 uM	72
		Verapamil	1 uM	68
			10 uM	70
			25 uM	65
		TIBA	1 uM	72
			10 uM	71
			25 uM	69
		None		76
			Application Time	0.441
			Inhibitor	0.6028
			Rate	0.4794
			Application Time*Inhibitor	0.989
			Application Time*Rate	0.7776
			Inhibitor*Rate	0.4804
2	08:00:00	NPA	1 uM	64
			10 uM	47
			25 uM	74
		Verapamil	1 uM	66
			10 uM	71
			25 uM	62
		TIBA	1 uM	43
			10 uM	60
			25 uM	60
		None		54
	13:00:00	NPA	1 uM	56
			10 uM	67
			25 uM	76
		Verapamil	1 uM	63
			10 uM	65
			25 uM	55
		TIBA	1 uM	60
			10 uM	74
			25 uM	52
		None		52
			Application Time	0.5181
			Inhibitor	0.0059
			Rate	0.3218
			Application Time*Inhibitor	0.1369
			Application Time*Rate	0.1505
			Inhibitor*Rate	0.0065

## Sheet: Absorption ANOVA
			2,4-D						Dicamba
		Study	Inhibitor	Rate	Absorption				Inhibitor	Rate	Absorption
					%						%
		1	NPA	1 uM	68 (3.33)				NPA	1 uM	56 (3.71)
				10 uM	77 (5.24)					10 uM	56 (3.49)
				25 uM	71 (2.69)					25 uM	60 (3.03)
			Verapamil	1 uM	71 (4.44)				Verapamil	1 uM	47 (3.29)
				10 uM	70 (3.07)					10 uM	53 (4.39)
				25 uM	65 (1.47)					25 uM	52 (3.09)
			TIBA	1 uM	74 (1.97)				TIBA	1 uM	52 (3.58)
				10 uM	71 (2.26)					10 uM	57 (4.46)
				25 uM	70 (2.06)					25 uM	52 (3.01)
			None		74 (1.77)				None		43 (4.51)
				Application Time	0.441					Application Time	0.7334
				Inhibitor	0.6028					Inhibitor	0.2032
				Application Time*Inhibitor	0.989					Application Time*Inhibitor	0.8747
				Inhibitor*Rate	0.4804					Inhibitor*Rate	0.472
		2	NPA	1 uM	60 (4.38)	BCD
				10 uM	57 (5.23)	BCD
				25 uM	75 (2.07)	A
			Verapamil	1 uM	64 (2.36)	ABC
				10 uM	68 (3.89)	AB
				25 uM	59 (2.98)	BCD
			TIBA	1 uM	52 (4.74)	D
				10 uM	67 (5.21)	ABC
				25 uM	56 (5.76)	CD
			None		53 (3.95)	D
				Application Time	0.5181
				Inhibitor	0.0059
				Application Time*Inhibitor	0.1369
				Inhibitor*Rate	0.0065

## Sheet: T OTL
			2,4-D				Dicamba			Translocation out of Treated Leaf (SE)
										%
							Study	Inhibitor	Rate
							1	NPA	1 uM	61 (3.27)	B
			Application Time	0.6392					10 uM	37 (3.27)	C
			Inhibitor	0.1308					25 uM	26 (3.27)	D
			Rate	0.8575
			Application Time*Inhibitor	0.3131				Verapamil	1 uM	66 (3.27)	AB
			Application Time*Rate	0.1835					10 uM	70 (3.27)	A
			Inhibitor*Rate	0.3702					25 uM	68 (3.27)	AB
								TIBA	1 uM	74 (3.27)	A
									10 uM	74 (3.53)	A
									25 uM	72 (3.27)	A
								None		72 (3.27)	A
									Application Time	0.0974
									Inhibitor	<0.0001
									Application Time*Inhibitor	0.8496
							2	NPA	1 uM	55 (3.31)	CD
									10 uM	48 (3.31)	DE
									25 uM	44 (3.31)	E
								Verapamil	1 uM	74 (3.31)	A
									10 uM	70 (3.31)	AB
									25 uM	69 (3.31)	AB
								TIBA	1 uM	73 (3.31)	A
									10 uM	74 (3.31)	A
									25 uM	77 (3.31)	A
								None		63 (3.31)	BC
									Application Time	0.1751
									Inhibitor	<0.0001
									Application Time*Inhibitor	0.864

## Sheet: % applied in shoot
			2,4-D					Dicamba
	Study	Application Time	Inhibitor	Rate	Percent Applied Radioactivity in Shoot (SE)				Inhibitor	Percent Applied Radioactivity in Shoot (SE)
					%					%
	1	08:00:00			65 (2.12)				NPA	56 (1.97)	A
		13:00:00			69 (1.61)				Verapamil	47 (1.83)	B
	1		NPA	1 uM	71 (4.48)				TIBA	54 (2.30)	A
				10 uM	66 (8.68)				None	41 (4.06)	B
				25 uM	69 (2.28)				Application Time	0.2438
									Inhibitor	0.0001
			Verapamil	1 uM	65 (4.56)				Application Time*Inhibitor	0.3501
				10 uM	65 (2.39)				Inhibitor*Rate	0.2613
				25 uM	65 (2.37)
			TIBA	1 uM	70 (2.07)
				10 uM	72 (2.16)
				25 uM	67 (3.40)
			None		71 (4.60)
				Application Time	0.1693
				Inhibitor	0.9539
				Application Time*Inhibitor	0.7844
				Inhibitor*Rate	0.91
	2	08:00:00			65 (2.27)	B
		13:00:00			74 (2.55)	A
	2		NPA	1 uM	67 (5.21)	BC
				10 uM	67 (6.55)	BC
				25 uM	87 (4.59)	A
			Verapamil	1 uM	74 (2.61)	B
				10 uM	76 (4.12)	AB
				25 uM	69 (3.28)	BC
			TIBA	1 uM	60 (6.32)	C
				10 uM	77 (6.98)	AB
				25 uM	59 (4.64)	C
			None		60 (4.31)	C
				Application Time	0.005
				Inhibitor	0.0009
				Application Time*Inhibitor	0.1539
				Inhibitor*Rate	0.002
