# Supplementary material for: Investigation of physiological and molecular mechanisms conferring diurnal variation in auxinic herbicide efficacy
Source: PLoS One. 2020 Aug 28;15(8):e0238144. doi: 10.1371/journal.pone.0238144 (PMC7454982; doi:10.1371/journal.pone.0238144)
Supplement: S1 Data — (ZIP) [file pone.0238144.s013.zip › Data/Translocation Experiments/New Microsoft Excel Worksheet.xlsx]

## Sheet: Sheet1
	48.4232		4.06051
	76.4326
	31.8135
	42.9823
	57.6613
	34.4227
	33.2937
	23.6261
	24.3304
	19.0323
	38.7397
	36.2986
	35.0215
	47.4914
	36.2038
	72.4294
