# Supplementary material for: Investigation of physiological and molecular mechanisms conferring diurnal variation in auxinic herbicide efficacy
Source: PLoS One. 2020 Aug 28;15(8):e0238144. doi: 10.1371/journal.pone.0238144 (PMC7454982; doi:10.1371/journal.pone.0238144)
Supplement: S1 Data — (ZIP) [file pone.0238144.s013.zip › Data/Translocation Experiments/Script for dose response and trans.R]

library (drc)
library (qpcR)

rateCSV <- read.csv("dicamba verapamil study 2 CSV.csv")
na.omit(rateCSV) -> rateCSV
class(rateCSV$transOTL)


#Compare several models, LL, EXD
ratetransOTL.LL <- drm(log(transOTL)~Rate, Time, data=rateCSV, fct = AR.3())
plot(ratetransOTL.LL)
ratetransOTL.MM <- drm(log(transOTL)~Rate, Time, data=rateCSV, fct = MM.3())
ratetransOTL.lin <- lm(log(transOTL)~Rate*Time, data=rateCSV)
summary(ratetransOTL.lin)
data.frame(AICc(ratetransOTL.LL), AICc(ratetransOTL.MM),
           AICc(ratetransOTL.lin))->AICc.table
colnames(AICc.table)<-c("AR","MM","lin")
AICc.table

#Approximate F-test, does not work for 24d NPA so use Z-test!
#For exp decay, c = lower limit, d = upper limit, e = steepness of decay
ratetransOTL.1 <- drm(transOTL~Rate, Time, data=rateCSV, fct = EXD.3())
summary(ratetransOTL.1)
plot(ratetransOTL.1)
compParm(ratetransOTL.1, "b", "-")
compParm(ratetransOTL.1, "c", "-")
compParm(ratetransOTL.1, "d", "-")
compParm(ratetransOTL.1, "e", "-")

#Compare effective dose 90
ED(ratetransOTL.1, c(50))
EDcomp(ratetransOTL.1, c(50, 50), interval = "delta")

#Calculate SE of Regression
ratetransOTL.eight <-drm(transOTL~Rate, data=subset(rateCSV, Time == "8am"), fct = EXD.3())
summary(ratetransOTL.eight)
ratetransOTL.one <-drm(transOTL~Rate, data=subset(rateCSV, Time == "1pm"), fct = EXD.3())
summary(ratetransOTL.one)

#Create Better Graph
newdata1 <- expand.grid(conc=exp(seq(log(0.000001), log(50), length=50)))
pm1 <- predict(ratetransOTL.eight, newdata1=newdata1, interval="confidence")
newdata1$p<-pm[,1]
newdata1$pmin<-pm[,2]
newdata1$pmax<-pm[,3]
newdata2<-expand.grid(conc=exp(seq(log(0.000001), log(50), length=50)))
pm2 <- predict(ratetransOTL.one, newdata2=newdata2, interval="confidence")
newdata2$p<-pm[,1]
newdata2$pmin<-pm[,2]
newdata2$pmax<-pm[,3]
library(ggplot2)
rateCSV$conc0 <- rateCSV$Rate
rateCSV$conc0[rateCSV$conc0 == 0] <- 0.5
ggplot(rateCSV, aes(x = conc0, y = transOTL)) +
  geom_point() +
  geom_ribbon(data=newdata1, aes(x=conc, y=p, ymin=pmin, ymax=pmax), alpha=0.2) +
  geom_ribbon(data=newdata2, aes(x=conc, y=p, ymin=pmin, ymax=pmax), alpha=0.2)
  geom_line(data=newdata1, aes(x=conc, y=p)) +
  geom_line(data=newdata2, aes(x=conc, y=p))
  coord_trans(x="log") +
  xlab("TIBA Concentration (??M)") + ylab("Translocation out of Treated Leaf (% of Absorbed)")

#Create Better Graph try 2
library(tidyr)
plotnew <- ggplot(rateCSV, aes(x=log(Rate), y=transOTL, group=factor(Time), colour=Time)) + geom_line(size=0.5, aes(color=Time), alpha=0.2)
plotnew
